# Supplementary material for: Gene expression analysis indicates reduced memory and cognitive functions in the hippocampus and increase in synaptic reorganization in the frontal cortex 3 weeks after MDMA administration in Dark Agouti rats
Source: BMC Genomics. 2018 Aug 2;19:580. doi: 10.1186/s12864-018-4929-x (PMC6090855; doi:10.1186/s12864-018-4929-x)
Supplement: Supplementary file 1 — Table S1. contains significantly up- or downregulated genes compared to the control group in the three examined brain region. (XLSX 123 kb) [file 12864_2018_4929_MOESM1_ESM.xlsx]

## Sheet: SAL_SAL vs MDMA_SAL
Significantly up/downregulated genes in the Dorsal Raphe region after MDMA administration compared to the control group
Transcript	Accession	Symbol	Type	Start	Probe_Sequence	Definition	Ontology	Synonym	MinPplr_Dorsal.Raphe.SAL.SAL_vs_Dorsal.Raphe.MDMA.SAL	FoldChange
NM_203334.1	NM_203334	Slc6a5	S	6592	TATGCTCCGTCACTAGGGTGCTGTTTCGATGGCAACTGGGAACTGCCCTG	Rattus norvegicus solute carrier family 6 (neurotransmitter transporter, glycine), member 5 (Slc6a5), mRNA.	metabolism [goid 8152] [evidence IEA]; neurotransmitter secretion [goid 7269] [evidence IEA]; transport [goid 6810] [evidence IEA]; neurotransmitter transport [goid 6836] [evidence IEA]; glycine transport [goid 15816] [pmid 8226790] [evidence IDA]; amino acid transport [goid 6865] [evidence IEA]; neurotransmitter:sodium symporter activity [goid 5328] [evidence IEA]; glycine transporter activity […	GLYT2	0.000152784	1.14336
XM_342525.2	XM_342525	RGD1306991_predicted	S	1606	AGCAAGACCCCTGAAAGTGACCCATGCTTCTGGCTGGCACTCTGCATGTC	PREDICTED: Rattus norvegicus similar to Protein C20orf103 precursor (predicted) (RGD1306991_predicted), mRNA.			2.88e-05	0.819181
XM_579270.1	XM_579270	Scn4b	S	4121	TGTCCCCAGGAGGCACCGACAGGCACATGCCCAGCACTTGTGTTTAAGCA	PREDICTED: Rattus norvegicus sodium channel, voltage-gated, type IV, beta (Scn4b), mRNA.			0.000102692	0.66141
NM_053626.1	NM_053626	Dao1	S	1383	GCTGCAACGACTGTACTAAGGCTGGTCCTACTGGGTGGCAGGGTCTGTGT	Rattus norvegicus D-amino acid oxidase (Dao1), mRNA.	tRNA aminoacylation for protein translation [goid 6418] [evidence IEA]; electron transport [goid 6118] [evidence IEA]; oxidoreductase activity [goid 16491] [evidence IEA]; D-amino-acid oxidase activity [goid 3884] [pmid 9473656] [evidence ISS]; aminoacyl-tRNA ligase activity [goid 4812] [evidence IEA]; ATP binding [goid 5524] [evidence IEA]; extracellular space [goid 5615] [evidence IEA]; peroxis…		0.000383512	0.451308
NM_017080.1	NM_017080	Hsd11b1	S	961	GGCCTGGTGAAGGGTCTTGGAACAGTCCTGCCTGATATTTCTGTGAGCCC	Rattus norvegicus hydroxysteroid 11-beta dehydrogenase 1 (Hsd11b1), mRNA.	metabolism [goid 8152] [pmid 11751610] [evidence IDA]; glucocorticoid metabolism [goid 8211] [evidence IEA]; regulation of blood pressure [goid 8217] [pmid 2808402] [evidence ISS]; steroid metabolism [goid 8202] [evidence IEA]; lung development [goid 30324] [evidence IEA]; 11-beta-hydroxysteroid dehydrogenase activity [goid 3845] [pmid 2808402] [evidence IDA]; oxidoreductase activity [goid 16491]…		1.19e-08	0.449682
XM_345510.2	XM_345510	Pou3f2	S	1608	GGTAGCAGGTGTATTCATGGGTTTTGACCTTTGCAAGCGAGTACCCAGGC	PREDICTED: Rattus norvegicus POU domain, class 3, transcription factor 2 (Pou3f2), mRNA.			0.000460026	0.427461
XM_576841.1	XM_576841	LOC501431	S	12	CCTTCAGTGCCTTTTGGGTTCACAAACAGGCATGTTTCACCAGCTGCTCC	PREDICTED: Rattus norvegicus similar to Spetex-2C (LOC501431), mRNA.			0.000449859	0.288166
NM_001008964.1	NM_001008964	V1rd25	S	355	TGCTTCTCCCTGGTAACTGGAGCAGAGTGATACTCAAAGGAAGAGCCCCC	Rattus norvegicus vomeronasal V1r-type receptor V1rd25 (V1rd25), mRNA.			0.000980131	0.270538
XM_575785.1	XM_575785	LOC500421	S	4898	AGCTGCGAGAGCCCGGAGTGAGAGGGGAGCAAGGAACCACTTTCCAGGGA	PREDICTED: Rattus norvegicus similar to LRRGT00194 (LOC500421), mRNA.			0.000139589	0.231044
XM_341505.2	XM_341505	Fgd3_predicted	S	2418	AATATAACAGTGCCTGACCCCGAGGAGGGGCTGGAGGCTGGGTATGTGTG	PREDICTED: Rattus norvegicus FYVE, RhoGEF and PH domain containing 3 (predicted) (Fgd3_predicted), mRNA.			0.000310684	0.216833
XM_580270.1	XM_580270	LOC503473	S	486	GCTTGTGGAGGAGAGGGGCTTAAGATGGCTGTGGTTGATTTAGCAATGGT	PREDICTED: Rattus norvegicus LOC503473 (LOC503473), mRNA.			0.000310268	0.199787
XM_215117.3	XM_215117	Ifitm1_predicted	S	162	GGACCCCACACCTCAACTTCTGCGACAACCACCACAATCAACATGCCTGC	PREDICTED: Rattus norvegicus interferon induced transmembrane protein 1 (predicted) (Ifitm1_predicted), mRNA.			0.00092154	-0.203364
XM_573636.1	XM_573636	LOC498396	S	1529	GAAGCTGCACCTGTTGAGTCAGAGGAAACATCTTCCCAGAACTGGGCTGC	PREDICTED: Rattus norvegicus similar to DNA polymerase N (LOC498396), mRNA.			0.000831389	-0.226228
XM_237909.2	XM_237909	LOC289332	S	489	GCTACAGAATCTACAAAGGAGGTGCCAGTGAAAGCTGTGAACAAGCCGGG	PREDICTED: Rattus norvegicus hypothetical LOC289332 (LOC289332), mRNA.			0.000523387	-0.228189
Significantly up/downregulated genes in the Frontal Cortical region after MDMA administration compared to the control group
NM_133605.1	NM_133605	Camk2g	S	1675	TGACTCTGGAGGGCCTGAGTGACAGCCGCGGTCCTGTCCATTTGAGGTTT	Rattus norvegicus calcium/calmodulin-dependent protein kinase II gamma (Camk2g), mRNA.	response to hypoxia [goid 1666] [pmid 11925434] [evidence IDA]; protein amino acid phosphorylation [goid 6468] [evidence IEA]; regulation of long-term neuronal synaptic plasticity [goid 48169] [pmid 12457733] [evidence TAS]; response to oxidative stress [		0.000127155	0.899519
XM_574820.1	XM_574820	LOC499495	S	816	GTGCTGTTCCACCTCCCAACTTTGAGATGCCAGTTACCATCCCAGTGTCC	PREDICTED: Rattus norvegicus similar to MADS box transcription enhancer factor 2, polypeptide C (myocyte enhancer factor 2C) (LOC499495), mRNA.			1.21e-05	0.866254
XM_217192.3	XM_217192	Rora_predicted	S	2232	CACCGATTATTGCCGGTCAGCAGGATGGCGTGGAAAGGGGCTCCATAAGC	PREDICTED: Rattus norvegicus RAR-related orphan receptor alpha (predicted) (Rora_predicted), mRNA.			5.21e-05	0.8612
XM_214698.3	XM_214698	LOC292051	S	2061	GCCTGCGCCGAGCACCTCATCAAACTGCCTTCTCTCAAGCAGCTCAACCT	PREDICTED: Rattus norvegicus similar to 4933407C03Rik protein (predicted) (LOC292051), mRNA.			0.000927001	0.851188
XM_232936.3	XM_232936	Zfp462_predicted	S	1888	ACCCTCTCGGACAGTGCGTGGAAACCGAGGCTCCTGGACATTGAAGACTT	PREDICTED: Rattus norvegicus zinc finger protein 462 (predicted) (Zfp462_predicted), mRNA.			6.74e-05	0.812774
NM_032080.1	NM_032080	Gsk3b	S	1327	GCCTCAGATACTAATGCTGGAGACCGTGGACAGACCAATAACGCCGCTTC	Rattus norvegicus glycogen synthase kinase 3 beta (Gsk3b), mRNA.	glycogen metabolism [goid 5977] [evidence IEA]; establishment of cell polarity [goid 30010] [evidence IDA]; organ morphogenesis [goid 9887] [evidence IEA]; cell proliferation [goid 8283] [evidence IEA]; induction of apoptosis [goid 6917] [evidence TAS]; r		0.000930633	0.753845
XM_233065.3	XM_233065	LOC313278	S	5425	CTACAGGCCCTTCGCTATTCATGGAGTCTCTTCTGAGCCATACGGGGCAC	PREDICTED: Rattus norvegicus similar to protein tyrosine phosphatase, receptor type, D (LOC313278), mRNA.			0.000125591	0.751955
XM_231617.3	XM_231617	LOC312248	S	4215	CCGACCTGATGGGAAGTCTTGGTGGTCACAGGGCTGCTGTTCCTGTCGAT	PREDICTED: Rattus norvegicus similar to RIKEN cDNA D130059P03 gene (predicted) (LOC312248), mRNA.			0.000626869	0.722208
NM_013012.1	NM_013012	Prkg2	S	2760	CAGGGCTCAGCAGACACCAGGGACTTCCTCCTCCGATTGTGGTTTCCAGA	Rattus norvegicus protein kinase, cGMP-dependent, type II (Prkg2), mRNA.	signal transduction [goid 7165] [evidence IEA]; protein amino acid phosphorylation [goid 6468] [pmid 8698857] [evidence TAS]; regulation of cell cycle [goid 74] [evidence IEA]; protein kinase activity [goid 4672] [evidence IEA]; 3',5'-cGMP binding [goid 3	cGKII; GDPKII	1.21e-08	0.691386
XM_576622.1	XM_576622	LOC501194	S	1180	CGGGAGCTTGCGCCACAGTTTCATATCCCCTGGTCCATACCGTTAGAGGC	PREDICTED: Rattus norvegicus similar to hypothetical protein D330021B20 (LOC501194), mRNA.			1.87e-05	0.680541
XM_345298.2	XM_345298	Ddah1	S	2354	AGACTGGGCCTCATCTCGTCCCCCTCAGTGGCCGGAAGTGAGAAAATCAA	PREDICTED: Rattus norvegicus dimethylarginine dimethylaminohydrolase 1 (Ddah1), mRNA.			1.14e-07	0.667726
XM_345510.2	XM_345510	Pou3f2	S	1608	GGTAGCAGGTGTATTCATGGGTTTTGACCTTTGCAAGCGAGTACCCAGGC	PREDICTED: Rattus norvegicus POU domain, class 3, transcription factor 2 (Pou3f2), mRNA.			2.44e-05	0.590706
XM_579597.1	XM_579597	LOC497765	S	4827	CTTATAATCACGGCGTTTGCGCGGTTCTGTATCAGTTCCAGCGGCAGCCT	PREDICTED: Rattus norvegicus hypothetical gene supported by NM_057142 (LOC497765), mRNA.			0.000413908	0.583815
NM_139330.1	NM_139330	Sipa1l1	S	6115	CTGAGGCTGCAGGAGGAGTCCCAGAATGCCTCGGACAAGCTGAAGAAGTT	Rattus norvegicus signal-induced proliferation-associated 1 like 1 (Sipa1l1), mRNA.	intracellular signaling cascade [goid 7242] [evidence IEA]; GTPase activator activity [goid 5096] [pmid 12059963] [evidence TAS]; protein binding [goid 5515] [pmid 12059963] [evidence IPI]	Spa1; Spar; Spa-1	1.42e-06	0.560555
XM_244186.3	XM_244186	LOC316539	S	5198	AACCTGAGTGGCTGCCTTGCTTATTCCGAGCGATGGTTACAGAAGCTGTG	PREDICTED: Rattus norvegicus similar to Eph receptor A4 (LOC316539), mRNA.			0.000754605	0.528832
XM_223837.3	XM_223837	Nkiras1_predicted	S	2528	AGTCCTGCTCAGCTGGGATTAGAAGTGTGTACCACCATGCTGTCTTGGCC	PREDICTED: Rattus norvegicus NFKB inhibitor interacting Ras-like protein 1 (predicted) (Nkiras1_predicted), mRNA.			0.00018535	0.528433
XM_342068.2	XM_342068	LOC361774	S	3133	CGCTGCTGGAGGGTGTGATTGTGTTAGAGGAGTTCTGCAAGGAGCTGGCG	PREDICTED: Rattus norvegicus LOC361774 (predicted) (LOC361774), mRNA.			9.6e-06	0.521334
XM_342392.2	XM_342392	Notch1	S	10078	TTCCGTTCCCAAGCTCTGTTGGGAGTCCTTTCCAGTGCTCCAGGATGCTG	PREDICTED: Rattus norvegicus Notch gene homolog 1, (Drosophila) (Notch1), mRNA.			0.000587938	0.50753
XM_233982.3	XM_233982	LOC313974	S	3962	ATGTGGCATGTGTGTGCGGACTCTTGGATGCTTCACGCCTACTCCACTGG	PREDICTED: Rattus norvegicus similar to Tribbles homolog 2 (LOC313974), mRNA.			0.00040979	0.492
GI_27686982	XM_215469	LOC294684	S	7359	CGTGGAAGCCAGGCACTCGCACACCCAACTGACTTCTGCTAGGTATTGGC				0.000874476	0.485898
XM_579504.1	XM_579504	Nell2	S	2392	CCTGCCTGGACGAGATGAACGTGGTTCGCTTCACTGGGTCTTCCTGGATC	PREDICTED: Rattus norvegicus nel-like 2 homolog (chicken) (Nell2), mRNA.			5.46e-05	0.460671
XM_216586.3	XM_216586	LOC298604	S	10515	CCCTGTGGCCGTGACCAGGAGGATGTCGTAAGCCAGACCGAGTCCCTCAA	PREDICTED: Rattus norvegicus similar to Msx-2 interacting nuclear target protein (LOC298604), mRNA.			7.32e-05	0.45477
XM_220315.3	XM_220315	LOC303057	S	1676	TGATGCGACTGGAGAAGAGCCTGTGAAGAAACCGCAGACCCTCATGGAGC	PREDICTED: Rattus norvegicus similar to step II splicing factor SLU7; DNA segment, Chr 11, ERATO Doi 730, expressed; DNA segment, Chr 3, Brigham & Womens Genetics 0878 expressed (LOC303057), mRNA.			0.000308435	0.452134
NM_012574.1	NM_012574	Grin2b	S	5147	GAGCGAGGCTTTCCTGATGCTGCTCTCTTTGTTCAGGTGAGGAAGCGAAG	Rattus norvegicus glutamate receptor, ionotropic, NMDA2B (Grin2b), mRNA.	glutamate signaling pathway [goid 7215] [evidence IEA]; learning and/or memory [goid 7611] [evidence TAS]; synaptic transmission [goid 7268] [evidence IEA]; protein heterodimerization activity [goid 46982] [evidence IDA]; magnesium ion binding [goid 287] [evidence IEA]; calcium ion binding [goid 5509] [evidence IEA]; N-methyl-D-aspartate selective glutamate receptor activity [goid 4972] [evidence…		0.000395343	0.447939
XM_342928.2	XM_342928	Pum1_predicted	S	3832	TGTCCCGCTGACCTCACTGACCCTGGCAGATCCAACCAGCAACCAGAGAT	PREDICTED: Rattus norvegicus pumilio 1 (Drosophila) (predicted) (Pum1_predicted), mRNA.			2.1e-06	0.389489
XM_214600.3	XM_214600	LOC291705	S	2453	CTGGAGATCCTGGCTTCTGTGCCCGTGCGAGAGTCCCAATGCCATCAAAC	PREDICTED: Rattus norvegicus similar to hypothetical protein FLJ10006 (predicted) (LOC291705), mRNA.			0.000205868	0.384757
NM_182842.1	NM_182842	Camk1g	S	2154	GAAAGCTGAGACTATGGACTGTGAGCCTTCTCTCCCAGCCACACACCTCA	Rattus norvegicus calcium/calmodulin-dependent protein kinase I gamma (Camk1g), mRNA.	protein amino acid phosphorylation [goid 6468] [pmid 12753081] [evidence IDA]; calcium-mediated signaling [goid 19722] [pmid 12753081] [evidence NAS]; protein kinase activity [goid 4672] [evidence IEA]; kinase activity [goid 16301] [evidence IEA]; protein		0.000173893	0.383396
NM_017041.1	NM_017041	Ppp3ca	S	1831	CAGCAGTTGGATGTTCTTGCCTCTGACGGTAGCTTGTTTGCTCTGGGGGG	Rattus norvegicus protein phosphatase 3, catalytic subunit, alpha isoform (Ppp3ca), mRNA.	dephosphorylation [goid 16311] [evidence IEA]; calcium ion transport [goid 6816] [evidence IEA]; response to stress [goid 6950] [evidence IEA]; protein amino acid dephosphorylation [goid 6470] [evidence IEA]; G1/S transition of mitotic cell cycle [goid 82	Calna1	0.000335243	0.380029
NM_201417.1	NM_201417	Lgr7	S	2140	ACACTCCATCATTCATCTGGGTGGAAATGTGGCCCTTGCAGGAGATGTCC	Rattus norvegicus leucine-rich repeat-containing G protein-coupled receptor 7 (Lgr7), mRNA.	G-protein signaling, adenylate cyclase activating pathway [goid 7189] [pmid 15566402] [evidence IMP]; G-protein coupled receptor activity [goid 4930] [pmid 15566402] [evidence IDA]		0.000114502	0.377188
XM_228906.3	XM_228906	LOC302656	S	5348	GCTGAGGCAGCCACTGGCAAGACCACTGGGGATCCTAGTATTGGACTATC	PREDICTED: Rattus norvegicus similar to KIAA0316 protein (LOC302656), mRNA.			0.00083519	0.366835
XM_574349.1	XM_574349	LOC499068	S	1347	AGCCTTCAGCAACAGTTCATCGCTCGCACAGCATCAGAGAAGCCACACCG	PREDICTED: Rattus norvegicus similar to Zfp583 protein (LOC499068), mRNA.			0.00072496	0.361659
XM_238444.3	XM_238444	Zfp36l2_predicted	S	1167	TGAGCAGCCTCATCACGCCACTTGCCATCCAGACCCACAACTTCGCCGCC	PREDICTED: Rattus norvegicus zinc finger protein 36, C3H type-like 2 (predicted) (Zfp36l2_predicted), mRNA.			0.000269725	0.35266
NM_031357.1	NM_031357	Cln2	S	2020	CACCAGCAGTCCCACCTAATGCTTACCACCTCTGCACTGACCGTATGCTC	Rattus norvegicus ceroid-lipofuscinosis, neuronal 2 (Cln2), mRNA.	proteolysis and peptidolysis [goid 6508] [evidence ISS]; lipid metabolism [goid 6629] [evidence ISS]; neurogenesis [goid 7399] [evidence ISS]; peptidase activity [goid 8233] [evidence IEA]; serine-type endopeptidase activity [goid 4252] [evidence IEA]; tripeptidyl-peptidase I activity [goid 19131] [evidence ISS]; hydrolase activity [goid 16787] [evidence IEA]; lysosome [goid 5764] [evidence ISS];…		0.000723493	0.334276
NM_053335.1	NM_053335	Ctbp2	S	3375	GAGGAAATCCCCATCAAGGCTAGTCCCTTTGGTCTTCAGGGGCTGGTGCC	Rattus norvegicus C-terminal binding protein 2 (Ctbp2), mRNA.	L-serine biosynthesis [goid 6564] [evidence IEA]; oxidoreductase activity [goid 16491] [evidence IEA]; oxidoreductase activity, acting on the CH-OH group of donors, NAD or NADP as acceptor [goid 16616] [evidence IEA]; transcription corepressor activity [goid 3714] [evidence IEA]; protein binding [goid 5515] [evidence IEA]; nucleus [goid 5634] [evidence IEA]		0.000253146	0.333497
XM_579696.1	XM_579696	LOC286890	S	1408	ATGTGACCAAATAGGAGAGTGAGACATCTGAGACGCCCCCGCCTCCCAGG	PREDICTED: Rattus norvegicus tropomyosin isoform 6 (LOC286890), mRNA.			5.97e-07	0.330825
XM_214377.3	XM_214377	LOC290864	S	2793	GGCCGCCTACGTGTTGTTTTACCAGCGTCGGGATGATGAGTGTCCCAGCA	PREDICTED: Rattus norvegicus similar to Ubiquitin carboxyl-terminal hydrolase 4 (Ubiquitin thiolesterase 4) (Ubiquitin-specific processing protease 4) (Deubiquitinating enzyme 4) (Ubiquitous nuclear protein) (LOC290864), mRNA.			1.08e-06	0.329575
XM_222024.3	XM_222024	Perq1_predicted	S	3434	CCACACGATGCACCTTAACTCACCCACCACGAGGCACTTTACAGATGGGG	PREDICTED: Rattus norvegicus PERQ amino acid rich, with GYF domain 1 (predicted) (Perq1_predicted), mRNA.			0.000464213	0.32671
NM_001007798.1	NM_001007798	Btk	S	1647	GATGAATACACCAGCTCGGTAGGCTCCAAATTTCCAGTCCGGTGGTCTCC	Rattus norvegicus Bruton agammaglobulinemia tyrosine kinase (Btk), mRNA.			1.96e-05	0.318582
XM_236540.2	XM_236540	LOC300928	S	118	GGGAAGCAAAGGCTGCCCGTCTGTGTTGAGAAGAAAGCTTCTGGCAAGGC	PREDICTED: Rattus norvegicus similar to 60S ribosomal protein L7a (LOC300928), mRNA.			1.39e-05	0.311347
NM_017053.1	NM_017053	Tacr3	S	1493	CCAATGGCTGTTCCCACAGAGGTTCCAAATCTGCCTCCACCACATCAAGT	Rattus norvegicus tachykinin receptor 3 (Tacr3), mRNA.	tachykinin signaling pathway [goid 7217] [evidence IEA]; G-protein coupled receptor protein signaling pathway [goid 7186] [pmid 2153106] [evidence ISS]; G-protein coupled receptor activity [goid 4930] [pmid 2153106] [evidence ISS]; rhodopsin-like receptor activity [goid 1584] [evidence IEA]; tachykinin receptor activity [goid 4995] [evidence IEA]; neuropeptide Y receptor activity [goid 4983] [evi…	Nkr; Nmkr; Tac3r	0.000692585	0.296338
XM_577670.1	XM_577670	LOC502209	S	827	TCGTCTTTCTGCACAGTGTACTGGTTCCTATGACGACAGCAACGCGGTCC	PREDICTED: Rattus norvegicus similar to Hypothetical protein CBG19037 (LOC502209), mRNA.			0.00073898	0.285713
XM_577061.1	XM_577061	LOC501665	S	1601	CTGTCTCTGCGCCGCCTTCAAGCAGACTATGCCTCTCAGGCCCCTTTCAT	PREDICTED: Rattus norvegicus similar to protein P3 (LOC501665), mRNA.			2.06e-06	0.282687
XM_231459.3	XM_231459	LOC312113	S	3735	CTCACTCATATTTGCCGCGCTGACCTCAGGGGCCGTTCTCCTGACTGGTA	PREDICTED: Rattus norvegicus similar to START domain containing 8 (LOC312113), mRNA.			0.000414842	0.279832
NM_019316.1	NM_019316	Mafb	S	1494	ATGGTGAACACTGGCTCTCAGCCGGAGACGCGGGCCTCAGTTAGGACTTT	Rattus norvegicus v-maf musculoaponeurotic fibrosarcoma oncogene family, protein B (avian) (Mafb), mRNA.	positive regulation of transcription from RNA polymerase II promoter [goid 45944] [evidence IEA]; regulation of transcription, DNA-dependent [goid 6355] [evidence IEA]; regulation of transcription from RNA polymerase II promoter [goid 6357] [evidence IEA]; segment specification [goid 7379] [evidence IEA]; sensory organ development [goid 7423] [evidence IEA]; respiratory gaseous exchange [goid 758…	Krml; b-maf	0.0005354	0.272641
XM_215951.3	XM_215951	Kcng1	S	2430	CGGGGTGGGGGACACCAACAAGCCGGTCATCTCTGCTGTTTCAAAGGTGA	PREDICTED: Rattus norvegicus potassium voltage-gated channel, subfamily G, member 1 (Kcng1), mRNA.			0.000671619	0.270985
XM_340957.2	XM_340957	Igsf7	S	366	GTCCCAGTCACAGGTTCAAGCCTTTGGAGCATTACAACAGTCCCAGAGAC	PREDICTED: Rattus norvegicus immunoglobulin superfamily, member 7 (Igsf7), mRNA.			2.84e-06	0.265148
XM_235330.2	XM_235330	Colec10_predicted	S	760	TGCAGAACTACAGCAACTGGAAGGAGGGGGAGCCTAGTGACCCCTATGGC	PREDICTED: Rattus norvegicus collectin sub-family member 10 (C-type lectin) (predicted) (Colec10_predicted), mRNA.			0.000107338	0.26361
NM_022386.2	NM_022386	Mafg	S	1242	GTGGAAGGTGTGTCAGTGTGTCCTGCGATGGGTCCGGTGTCACTGTTTAC	Rattus norvegicus v-maf musculoaponeurotic fibrosarcoma oncogene family, protein G (avian) (Mafg), mRNA.	hydrogen ion homeostasis [goid 30641] [pmid 11583919] [evidence IDA]		0.000290052	0.2617
NM_198747.1	NM_198747	Col27a1	S	5249	CAGCTCTGAGGGGACACAGCACATCACAATCCACTGCCTGAACATGACGG	Rattus norvegicus procollagen, type XXVII, alpha 1 (Col27a1), mRNA.	extracellular matrix structural constituent conferring tensile strength [goid 30020] [pmid 12714037] [evidence ISS]; collagen type XVII [goid 30937] [pmid 12714037] [evidence ISS]		0.000858175	0.260204
NM_001000324.1	NM_001000324	Olr558_predicted	S	392	TCTGGTTATGAACCCAACGAAGTGCACTCAGCTGGCAGTGGGCTCTTGGC	Rattus norvegicus olfactory receptor 558 (predicted) (Olr558_predicted), mRNA.	detection of chemical stimulus during sensory perception of smell [goid 50911] [evidence ISS]; G-protein coupled receptor protein signaling pathway [goid 7186] [evidence ISS]; olfactory receptor activity [goid 4984] [evidence ISS]; integral to membrane [goid 16021] [evidence ISS]	Olr558; ratchr3-70891702-70892622_ORF	0.000719283	0.259907
XM_221382.3	XM_221382	LOC303885	S	3372	GGAGCCGCCCACGTAGAGAGATGCATGCTGTGCCAGGCCAAGGGCTTCAT	PREDICTED: Rattus norvegicus similar to mKIAA0226 protein (predicted) (LOC303885), mRNA.			8.98e-06	0.251018
XM_226060.3	XM_226060	Epb4.1l4a_predicted	S	3682	GACCATCCAACTGTGTTTCTCACCTCTCCACCACAGCCAAGACCAGAGGC	PREDICTED: Rattus norvegicus erythrocyte protein band 4.1-like 4a (predicted) (Epb4.1l4a_predicted), mRNA.			0.000340417	0.241718
XM_574186.1	XM_574186	LOC498899	S	2109	TGCTGACGAGGATGCGGAGAAAGAGAAACACTCCTCCATTGTTGGTGGGG	PREDICTED: Rattus norvegicus similar to LRRGT00082 (LOC498899), mRNA.			0.000264462	0.240991
XM_575142.1	XM_575142	LOC499802	S	307	GTTAGACCGCAGGGAAACAAATAACCCTAATAAAAAATGGGGTTCAGAGC	PREDICTED: Rattus norvegicus similar to ORF2 consensus sequence encoding endonuclease and reverse transcriptase minus RNaseH (LOC499802), mRNA.			0.000319578	0.240766
NM_032077.1	NM_032077	Pon1	S	1069	GTGACCTGTGACAAGCTGGCTACACCCACATCATGGAAAGTGAGGCCATC	Rattus norvegicus paraoxonase 1 (Pon1), mRNA.	cholesterol metabolism [goid 8203] [evidence IEA]; response to toxin [goid 9636] [evidence IEA]; circulation [goid 8015] [evidence IEA]; high-density lipoprotein binding [goid 8035] [evidence IEA]; aryldialkylphosphatase activity [goid 4063] [evidence IEA]; arylesterase activity [goid 4064] [evidence IEA]; hydrolase activity [goid 16787] [evidence IEA]; extracellular region [goid 5576] [evidence …		0.000911578	0.239336
XM_579693.1	XM_579693	Spon1	S	3691	AAGGCCAGGGGTTCCCACTGACTTCCAAGCCATCAGCAGCACCCTAAACC	PREDICTED: Rattus norvegicus spondin 1 (Spon1), mRNA.			0.000358903	0.235487
NM_201422.1	NM_201422	Pcdhac2	S	2342	AGGCAATGGCTCCCTCACCAAGACCTACTGCTACAAGGCCTGCCTGACAG	Rattus norvegicus protocadherin alpha subfamily C, 2 (Pcdhac2), mRNA.	calcium-dependent cell-cell adhesion [goid 16339] [pmid 15028293] [evidence ISS]	rCNRvc2	3.27e-05	0.226682
XM_345329.2	XM_345329	LOC366008	S	504	TTGGGGAGGATGCTGTATCAGGCCCCTATGATGGTGTCCGAGGCCCCCTA	PREDICTED: Rattus norvegicus similar to lipocalin precursor; epididymal 17 kDa protein precursor (predicted) (LOC366008), mRNA.			0.000946294	0.224943
XM_225043.3	XM_225043	Col4a2_predicted	S	5382	ACGGCCCCACTGCCCATGATGCCCGTAGCTGAGGAGGAAATCAAACCCTA	PREDICTED: Rattus norvegicus procollagen, type IV, alpha 2 (predicted) (Col4a2_predicted), mRNA.			0.000600452	0.219792
XM_216764.2	XM_216764	LOC299264	S	563	TCAAAAGAAGTCAGCGCAGTAGTCCAGGCTCTTAGGGGAGGCTGAGGCGG	PREDICTED: Rattus norvegicus similar to ENSANGP00000002892 (predicted) (LOC299264), mRNA.			1.31e-05	0.217401
XM_574265.1	XM_574265	Map3k7ip2_predicted	S	3377	GTGGTACAGCCCACGTCTGACCTAGCGTGGGGAGAGTCATGGGTATTTAC	PREDICTED: Rattus norvegicus mitogen-activated protein kinase kinase kinase 7 interacting protein 2 (predicted) (Map3k7ip2_predicted), mRNA.			0.000803968	0.207033
XM_226428.3	XM_226428	LOC307816	S	2500	AAGACCCAGATGGTGCACACAGGGCCAGCAGTTTATCCAACCTGGGGGAG	PREDICTED: Rattus norvegicus similar to expressed sequence AW413431 (LOC307816), mRNA.			0.000449522	0.206784
XM_574321.1	XM_574321	LOC499031	S	211	TACACAGGATGACCAGCAGGCCTGTCACCAGTGCCCTGGTGTTTGTGGGG	PREDICTED: Rattus norvegicus similar to kinesin family member 25 isoform 1 (LOC499031), mRNA.			0.000848476	0.19202
XM_580121.1	XM_580121	LOC500792	S	88	GGGGTGTGTGCGAGGGCGCAGTAAAGAAACCTAAATGGCCGCTCTGTTGG	PREDICTED: Rattus norvegicus LOC500792 (LOC500792), mRNA.			0.00091075	0.186534
XM_222189.3	XM_222189	LOC304488	S	1162	CACCGTGCTCCTCTCAATAGTGGCTGAGTACACGGACTGACTGGCCACAC	PREDICTED: Rattus norvegicus similar to T-cell activation protein phosphatase 2C (predicted) (LOC304488), mRNA.			0.000488607	0.175766
NM_001000818.1	NM_001000818	Olr1201_predicted	S	760	GGGCATTCATGTATCTCAAACCTTCTTCCCTTTTGCCTATGAACCAGGGG	Rattus norvegicus olfactory receptor 1201 (predicted) (Olr1201_predicted), mRNA.	detection of chemical stimulus during sensory perception of smell [goid 50911] [evidence ISS]; G-protein coupled receptor protein signaling pathway [goid 7186] [evidence ISS]; olfactory receptor activity [goid 4984] [evidence ISS]; integral to membrane [goid 16021] [evidence ISS]	Olr1201	0.000186588	0.110039
NM_019360.1	NM_019360	Cox6c	S	25	CCCATGATAGCAGAGGCAGAGGACATTGGCTACCATCAGTTCCGGTGCTC	Rattus norvegicus cytochrome c oxidase, subunit VIc (Cox6c), mRNA.	electron transport [goid 6118] [evidence IEA]; cytochrome-c oxidase activity [goid 4129] [pmid 14970006] [evidence TAS]; oxidoreductase activity [goid 16491] [evidence IEA]; integral to membrane [goid 16021] [evidence IEA]; extracellular space [goid 5615] [evidence IEA]; mitochondrion [goid 5739] [evidence IEA]; inner membrane [goid 19866] [evidence IEA]; respiratory chain complex IV (sensu Eukar…	COVIc	0.000617922	-0.228707
XM_343604.2	XM_343604	Serpine2	S	1786	GAAGGCCAGAAGGTGGTGAGGTGGTGAGGGGTGGAGCTAGAAAAGCCGTA	PREDICTED: Rattus norvegicus serine (or cysteine) proteinase inhibitor, clade E, member 2 (Serpine2), mRNA.			0.000257065	-0.23924
XM_341860.2	XM_341860	Kdelr1_predicted	S	1444	AAATAAGGGGACGCTATGGGCTTAGGCAAGGGAAAGAGGTTGGCTGACCC	PREDICTED: Rattus norvegicus KDEL (Lys-Asp-Glu-Leu) endoplasmic reticulum protein retention receptor 1 (predicted) (Kdelr1_predicted), mRNA.			0.000159467	-0.268667
NM_001009455.1	NM_001009455	Armc5	S	3156	CTAACAAGCCAATACCAGAGTCTGCAGGAGTCCAGAGGGACAGCTCAGGC	Rattus norvegicus armadillo repeat containing 5 (Armc5), mRNA.	binding [goid 5488] [evidence IEA]; protein binding [goid 5515] [evidence IEA]	MGC94568	0.000693685	-0.280795
XM_237790.3	XM_237790	Poldip2_predicted	S	1751	GCCGCTTTCGGGGCTACTTTCAGGTGGACAGGAGTCAGAATTGGGCTGCA	PREDICTED: Rattus norvegicus polymerase (DNA-directed), delta interacting protein 2 (predicted) (Poldip2_predicted), mRNA.			0.00059192	-0.285813
XM_216565.3	XM_216565	Pink1_predicted	S	2545	CTCCAGGCTGAGGGCAATGATATGTTCACGACTGTGTTCAGGGACCAGCA	PREDICTED: Rattus norvegicus PTEN induced putative kinase 1 (predicted) (Pink1_predicted), mRNA.			0.000524563	-0.288924
XM_575291.1	XM_575291	LOC366258	S	442	CCCATGATGTAGACCCCATTGAGCTGGTTAACTCGGAAGACAAGGGTGCT	PREDICTED: Rattus norvegicus similar to 60S ribosomal protein L7a (LOC366258), mRNA.			0.00033662	-0.288979
NM_001007747.1	NM_001007747	MGC94463	S	2568	GGACAGGCCCGTTCAGGGTCCATGTGCTGACAGACTCACTCAGAGACCTT	Rattus norvegicus O-linked mannose beta1,2-N-acetylglucosaminyltransferase (MGC94463), mRNA.			0.000968974	-0.290276
NM_001008520.1	NM_001008520	Abhd1	S	1238	GGGCCTCGGAGCACTCACTCCTGAAGATGGAAAGAGCTGACCAGAGGACT	Rattus norvegicus abhydrolase domain containing 1 (Abhd1), mRNA.	hydrolase activity [goid 16787] [evidence IEA]	MGC105659	0.000655742	-0.294377
XM_218953.3	XM_218953	LOC308850	S	1784	GCATGGCACTTGGCCCCCCTGCTGGAACCTCCATGTGAACAGCCCTTTAA	PREDICTED: Rattus norvegicus similar to DRE1 protein (LOC308850), mRNA.			0.000318248	-0.295513
XM_343357.2	XM_343357	RGD1307512_predicted	S	1106	GGCCCACAGGCCAAACTCAATGGGGAGACTACTGCCCTCCGATGAAGATT	PREDICTED: Rattus norvegicus similar to RIKEN cDNA 1300010K09 (predicted) (RGD1307512_predicted), mRNA.			0.000713369	-0.29954
NM_133583.1	NM_133583	Ndrg2	S	1845	GGGACTGGGGGAAAGAACTTAGGTCCGACTGCTTGGGGTTTGGCATCAGG	Rattus norvegicus N-myc downstream regulated gene 2 (Ndrg2), mRNA.	signal transduction [goid 7165] [pmid 12072429] [evidence IDA]; cell differentiation [goid 30154] [evidence IEA]; cytosol [goid 5829] [evidence IEA]		0.000995546	-0.304201
XM_576827.1	XM_576827	LOC501416	S	1875	CGTTCCTGGGACGCTGGATGTGAAATGCCGCACACAACACTCGGGAACCA	PREDICTED: Rattus norvegicus similar to glutamate receptor, ionotropic, N-methyl D-aspartate-like 1A (LOC501416), mRNA.			0.000140919	-0.31087
NM_017283.2	NM_017283	Psma6	S	793	GAGAGACTGAACACTCTTATCAGCTTACCAGATCCATGATGCCATGTGCC	Rattus norvegicus proteasome (prosome, macropain) subunit, alpha type 6 (Psma6), mRNA.	ubiquitin-dependent protein catabolism [goid 6511] [evidence IEA]; peptidase activity [goid 8233] [evidence IEA]; hydrolase activity [goid 16787] [evidence IEA]; RNA binding [goid 3723] [evidence IEA]; endopeptidase activity [goid 4175] [evidence IEA]; cytosol [goid 5829] [evidence IEA]; proteasome core complex (sensu Eukaryota) [goid 5839] [evidence IEA]	MGC72876	7.03e-07	-0.313269
NM_001008334.1	NM_001008334	RGD1307423	S	1117	CTGGCTCTCCTTACAGAAACAAAGAGCAGCGGGTGCGAGGCAGTGCTGGT	Rattus norvegicus similar to RIKEN cDNA 1810014L12 (RGD1307423), mRNA.	integral to membrane [goid 16021] [evidence IEA]; extracellular space [goid 5615] [evidence IEA]	MGC105541	0.000111227	-0.320074
NM_033235.1	NM_033235	Mdh1	S	962	TCCCGTGAGAAGATGGACCTGACAGCAAAGGAGCTGACCGAGGAAAAGGA	Rattus norvegicus malate dehydrogenase 1, NAD (soluble) (Mdh1), mRNA.	tricarboxylic acid cycle [goid 6099] [evidence IEA]; malic enzyme activity [goid 4470] [evidence IEA]; oxidoreductase activity [goid 16491] [evidence IEA]; malate dehydrogenase activity [goid 16615] [pmid 2820961] [evidence IDA]	MDL1; Mdhl; Mor2	0.000149609	-0.320428
XM_213980.2	XM_213980	Atp6v1g3_predicted	S	864	CTCGTCCTTCCAAGCCCACAGAAAGAGTCGGGATATGCTCTGTTAGGATG	PREDICTED: Rattus norvegicus ATPase, H+ transporting, V1 subunit G, isoform 3 (predicted) (Atp6v1g3_predicted), mRNA.			0.000382729	-0.321376
NM_013175.1	NM_013175	Sgne1	S	530	CCTTTATGAGAAGATGAAGGGAGGACAGAGGCGGAAGCGGAGGAGTGTCA	Rattus norvegicus secretory granule neuroendocrine protein 1 (Sgne1), mRNA.	peptide hormone processing [goid 16486] [evidence IEA]; transport [goid 6810] [evidence IEA]; protein folding [goid 6457] [evidence IEA]; regulation of hormone secretion [goid 46883] [evidence IEA]; neuropeptide signaling pathway [goid 7218] [evidence IEA]; intracellular protein transport [goid 6886] [evidence IEA]; unfolded protein binding [goid 51082] [evidence IEA]; enzyme inhibitor activity […	7B2	0.000175713	-0.326025
NM_022595.1	NM_022595	Pdap1	S	893	CCATTTGTCCAGTAGATTGCACGTTAGTGTGGGGAGGGGGGTGTGGTGCC	Rattus norvegicus PDGFA associated protein 1 (Pdap1), mRNA.	platelet-derived growth factor receptor signaling pathway [goid 48008] [evidence IEA]; cell proliferation [goid 8283] [evidence IEA]; signal transduction [goid 7165] [evidence IEA]; platelet-derived growth factor binding [goid 48407] [evidence IEA]; extracellular space [goid 5615] [evidence IEA]	PAP; Haspp28	0.000545388	-0.32664
XM_219347.3	XM_219347	Sephs2_predicted	S	1725	AATAAGGACTGGGAGAGGCTGATCAAACCTCAGAGCCAGGTGTTGGCGGC	PREDICTED: Rattus norvegicus selenophosphate synthetase 2 (predicted) (Sephs2_predicted), mRNA.			6.54e-07	-0.338409
XM_217279.3	XM_217279	Scap_predicted	S	4112	CCAAGGTGGGGCACTGGGGATTGCAACTCTTTGGACCTAGACTGGAGGCA	PREDICTED: Rattus norvegicus SREBP cleavage activating protein (predicted) (Scap_predicted), mRNA.			0.000142484	-0.341266
NM_138850.1	NM_138850	Fap	S	2181	GGCGATGTGGTACTCTGACCAGAACCATGGCATATCATCTGGGCGCTCCC	Rattus norvegicus fibroblast activation protein (Fap), mRNA.	proteolysis and peptidolysis [goid 6508] [evidence IEA]; peptidase activity [goid 8233] [evidence IEA]; serine-type endopeptidase activity [goid 4252] [evidence IEA]; dipeptidyl-peptidase IV activity [goid 4274] [evidence IEA]; catalytic activity [goid 3824] [evidence IEA]; prolyl oligopeptidase activity [goid 4287] [evidence IEA]; hydrolase activity [goid 16787] [evidence IEA]; serine-type pepti…		0.000244153	-0.343874
XM_576301.1	XM_576301	LOC500899	S	1348	GCTGGACCTCAGGGTTGTGTGTAAAGCCAGTGAAGCTCTGGATGGCCTGG	PREDICTED: Rattus norvegicus similar to 2310010G13Rik protein (LOC500899), mRNA.			0.000406602	-0.345217
NM_012504.1	NM_012504	Atp1a1	S	3487	GCTGCCCGAAAAACACCGTGGACGGGGACGACAGCGGGGAAGGTTTATAT	Rattus norvegicus ATPase, Na+/K+ transporting, alpha 1 polypeptide (Atp1a1), mRNA.	sodium ion transport [goid 6814] [evidence ISS]; ATP hydrolysis coupled proton transport [goid 15991] [evidence ISS]; potassium ion import [goid 10107] [evidence IDA]; sperm motility [goid 30317] [evidence ISS]; cation transport [goid 6812] [evidence IEA]	Nkaa1b	0.000184227	-0.346213
XM_573521.1	XM_573521	LOC498293	S	480	TGCCCAAACAATCTGTGGATGGAAAAGCACCACTTGCTGCTGGAGAGGAG	PREDICTED: Rattus norvegicus similar to basic transcription factor 3 (predicted) (LOC498293), mRNA.			0.000390856	-0.356705
XM_576632.1	XM_576632	LOC501206	S	876	GAAGGCAAGCTTCCTCAGAGCTCAGGAATGGGCTGCTGAAAGCTAAAGCC	PREDICTED: Rattus norvegicus similar to 60S ribosomal protein L5 (LOC501206), mRNA.			0.000390701	-0.367173
NM_134407.1	NM_134407	Akr7a2	S	1075	GTCGTGACTCAAGACGCCAGGGCTTTTCTGCCAACTCTTAGAGTCACACC	Rattus norvegicus aldo-keto reductase family 7, member A2 (aflatoxin aldehyde reductase) (Akr7a2), mRNA.	aldehyde metabolism [goid 6081] [evidence IEA]; carbohydrate metabolism [goid 5975] [evidence IEA]; aldehyde reductase activity [goid 4032] [pmid 12071861] [evidence IDA]; oxidoreductase activity [goid 16491] [evidence IEA]; electron transporter activity [goid 5489] [evidence IEA]; aldo-keto reductase activity [goid 4033] [pmid 12071861] [evidence TAS]; mitochondrion [goid 5739] [evidence IEA]; G…	Aiar	0.000843454	-0.382187
XM_573609.1	XM_573609	LOC498374	S	927	GATGCACATCAATCAAGAGCTGCTGGTCATCCAGAAAGACCGTGCATGTG	PREDICTED: Rattus norvegicus similar to RIKEN cDNA 1700001E04 (LOC498374), mRNA.			0.00096285	-0.387017
NM_134353.2	NM_134353	Pabpc1	S	2346	CTGTCTAAATTGATCAGGGACCACGAACAGAAACTCGTGCTTCACCGAAG	Rattus norvegicus poly(A) binding protein, cytoplasmic 1 (Pabpc1), mRNA.	mRNA polyadenylylation [goid 6378] [evidence IEA]; nucleic acid binding [goid 3676] [evidence IEA]; poly(A) binding [goid 8143] [evidence IEA]; mRNA binding [goid 3729] [pmid 11416190] [evidence IDA]	Pabp; Pabp1; MGC91496	0.000941082	-0.387517
NM_031719.1	NM_031719	Clns1a	S	1072	CACGCTGGCAAAAGTGAGGTGGGAGCTTAGATGTCTCTGGGACTTAGGAG	Rattus norvegicus chloride channel, nucleotide-sensitive, 1A (Clns1a), mRNA.	chloride transport [goid 6821] [pmid 8313467] [evidence IDA]; regulation of cell volume [goid 6884] [pmid 8313467] [evidence IMP]; transport [goid 6810] [evidence IEA]; visual perception [goid 7601] [evidence IEA]; circulation [goid 8015] [evidence IEA]; auxiliary transport protein activity [goid 15457] [evidence IEA]; cytosol [goid 5829] [pmid 8313467] [evidence IDA]; plasma membrane [goid 5886]…	Clci; Icln; Clcni; pICln	0.000883534	-0.389887
NM_175761.2	NM_175761	Hspca	S	2227	GATGACACATCACGCATGGAAGAAGTAGACTAGGCTTCACCAGAACTATG	Rattus norvegicus heat shock protein 1, alpha (Hspca), mRNA.	protein folding [goid 6457] [pmid 12755697] [evidence TAS]; response to unfolded protein [goid 6986] [evidence IEA]; unfolded protein binding [goid 51082] [pmid 12755697] [evidence TAS]; ATP binding [goid 5524] [pmid 12755697] [evidence TAS]	Hsp86; Hsp90; MGC105293	0.000677475	-0.397949
NM_053440.2	NM_053440	Stmn2	S	1645	GGGGGCTAGGCAGGGCATTTGTGCCACTGTAAGAATCAGCAGAGACCCAG	Rattus norvegicus stathmin-like 2 (Stmn2), mRNA.	neuron differentiation [goid 30182] [evidence IEA]; intracellular signaling cascade [goid 7242] [evidence IEA]; protein binding [goid 5515] [evidence IEA]; membrane fraction [goid 5624] [evidence IEA]; kinesin complex [goid 5871] [evidence IEA]; soluble fraction [goid 5625] [evidence IEA]; growth cone [goid 30426] [evidence IEA]; membrane [goid 16020] [evidence IEA]	Scg10; Scgn10; MGC105372	2.11e-05	-0.398947
NM_012998.1	NM_012998	P4hb	S	2337	CCAGACTGGGAGTCAGCTAAGGACACTGGGGCTGAATGAAATGCCCATTC	Rattus norvegicus prolyl 4-hydroxylase, beta polypeptide (P4hb), mRNA.	peptidyl-proline hydroxylation to 4-hydroxy-L-proline [goid 18401] [evidence IEA]; electron transport [goid 6118] [evidence IEA]; isomerase activity [goid 16853] [evidence IEA]; procollagen-proline 4-dioxygenase activity [goid 4656] [evidence IEA]; protein disulfide isomerase activity [goid 3756] [pmid 2841089] [evidence IMP]; electron transporter activity [goid 5489] [evidence IEA]; endoplasmic …	PDIR	0.000597492	-0.400378
XM_214432.3	XM_214432	LOC291000	S	1906	CTACTTCCAGAGGAAGAGGGGAGAGAAGGATGGACTGACTGCCCACAGTT	PREDICTED: Rattus norvegicus similar to RIKEN cDNA 2210404D11 (predicted) (LOC291000), mRNA.			0.000253264	-0.404231
NM_012837.1	NM_012837	Cst3	S	430	TCTACAGCGTGCCCTGGAAAGGCACACACACCCTGACAAAATCCAGCTGC	Rattus norvegicus cystatin C (Cst3), mRNA.	cysteine protease inhibitor activity [goid 4869] [evidence IEA]; extracellular space [goid 5615] [evidence IEA]	CYSC; MGC105556	0.000424661	-0.404914
Rn.15275	BC088448		S	1575	ACTTGAATATGTTGTTTCCAGTGCACAGAGCGACCTAATGGCTCAATAAA	Rattus norvegicus similar to phospholysine phosphohistidine inorganic pyrophosphate phosphata (5M590), mRNA (cDNA clone MGC:95092 IMAGE:7126522), complete			0.00050637	-0.406021
XM_214812.3	XM_214812	Leng9_predicted	S	1477	GGCAGAGCTACCTGCCCCTGGCTCAAATTCCCCTGAACTGACCAAGGTTT	PREDICTED: Rattus norvegicus leukocyte receptor cluster (LRC) member 9 (predicted) (Leng9_predicted), mRNA.			0.000528561	-0.411161
NM_012930.1	NM_012930	Cpt2	S	2155	TGCAGGCTGAGCTGGAAGAGCCCAACTGAAGGTAGTGAGAGGTCGCAGCT	Rattus norvegicus carnitine palmitoyltransferase 2 (Cpt2), mRNA.	transport [goid 6810] [evidence IEA]; fatty acid beta-oxidation [goid 6635] [evidence IEA]; fatty acid metabolism [goid 6631] [evidence IEA]; carnitine O-palmitoyltransferase activity [goid 4095] [pmid 2355018] [evidence IMP]; transferase activity [goid 16740] [evidence IEA]; acyltransferase activity [goid 8415] [evidence IEA]; mitochondrial inner membrane [goid 5743] [evidence IEA]; mitochondrio…	CPTII	5.07e-07	-0.411658
XM_215857.3	XM_215857	LOC296190	S	930	TACCATGACTCTCAGGCAAGGCCAGCTGAAAGAGGTTCAGCAACCGTGTC	PREDICTED: Rattus norvegicus similar to dJ842G6.1.1 (novel protein) (predicted) (LOC296190), mRNA.			0.000326811	-0.416893
XM_224534.3	XM_224534	Kpnb3_predicted	S	4463	GGCTTAGGATTTTCATTGCAGACTGTAATTGCTCAGAGCCACACGCAGCT	PREDICTED: Rattus norvegicus karyopherin (importin) beta 3 (predicted) (Kpnb3_predicted), mRNA.			0.000706938	-0.42639
XM_212810.3	XM_212810	LOC291308	S	455	TGAGGACTAACGGGAAGGAGCCTGAGCTGCTGGAGCCTATTCTGTACGAA	PREDICTED: Rattus norvegicus similar to ribosomal protein L21 (LOC291308), mRNA.			0.00030897	-0.426734
NM_199105.1	NM_199105	MGC72614	S	3465	CTGAGGCCAGTCCGGTTCATAGTGACATCCTGTCTGAAATGTGCCCCTCC	Rattus norvegicus Unknown (protein for MGC:72614) (MGC72614), mRNA.			0.00075677	-0.427468
XM_218824.3	XM_218824	LOC308765	S	1897	CCGCTGAGATCCTGTATCACTTACTGGGCAAGAGACTAGGGAGAAGGGCC	PREDICTED: Rattus norvegicus hypothetical LOC308765 (predicted) (LOC308765), mRNA.			0.000277436	-0.431487
XM_576507.1	XM_576507	LOC501092	S	1070	AATTTCTACTCAGTGTTGGATGGCTTTTTCCTTAATACCCCCACGCCAAC	PREDICTED: Rattus norvegicus similar to RIKEN cDNA 4930555G01 (LOC501092), mRNA.			0.000124127	-0.439893
XM_225841.2	XM_225841	LOC307332	S	1741	CCTTCTTTCCCGTTTGATGTTCCCACAGGTGACGTCTTTGAGGACTGTTA	PREDICTED: Rattus norvegicus similar to goliath-related E3 ubiquitin ligase 4 (LOC307332), mRNA.			3.47e-05	-0.44191
XM_573981.1	XM_573981	LOC498696	S	4019	GCAGACTTGAAAGGTCCGCATTTACTTGTAGCTGAGACGGGCTTCCCAGG	PREDICTED: Rattus norvegicus similar to heterogeneous nuclear ribonucleoprotein A0 (LOC498696), mRNA.			0.000381485	-0.44305
XM_576808.1	XM_576808	LOC501396	S	1052	AGCTTTTTGCTTAATACCCCCACTCCAACAAAACAGACCTACTTCCACTC	PREDICTED: Rattus norvegicus similar to RIKEN cDNA 4930555G01 (LOC501396), mRNA.			0.000608031	-0.445805
NM_013060.2	NM_013060	Id2	S	896	AGTCTTTGGTCAGAAATGGCCTTTTTGACACGAGCCTACTGAATGCTGTG	Rattus norvegicus Inhibitor of DNA binding 2, dominant negative helix-loop-helix protein (Id2), mRNA.	regulation of S phase of mitotic cell cycle [goid 7090] [evidence IEA]; positive regulation of cell proliferation [goid 8284] [evidence IEA]; heart development [goid 7507] [evidence IEA]; development [goid 7275] [evidence IEA]; protein binding [goid 5515] [evidence TAS]; cytoplasm [goid 5737] [evidence IEA]; nucleus [goid 5634] [evidence IEA]	MGC105494	5.38e-05	-0.446239
XM_231467.1	XM_231467	LOC296870	S	233	TGGATCCATGTGTGCCAAGTGTGTCCGTGACAGGATCAAGTGGGCTTTCC	PREDICTED: Rattus norvegicus similar to ribosomal protein L34 (LOC296870), mRNA.			0.000359453	-0.452882
XM_212735.3	XM_212735	LOC289401	S	1	CCTGCGTTTGTATGGCTCCCGCAAAGAAGGGTGGCAAGAAGAAGGGCCGT	PREDICTED: Rattus norvegicus similar to ribosomal protein L31 (LOC289401), mRNA.			4.39e-06	-0.457696
XM_575455.1	XM_575455	LOC500104	S	967	GGATCTTATGGCCTACATGGTCTCCAAGGAGTAAGAAGCCCTGGCCACCC	PREDICTED: Rattus norvegicus similar to Glyceraldehyde-3-phosphate dehydrogenase (GAPDH) (LOC500104), mRNA.			0.000279563	-0.460099
NM_001004224.1	NM_001004224	MGC94221	S	796	CGTGGTCCCTCAGACAAGAAGGAGGAGTAAAGACTTGGTTTTTCCCTGCC	Rattus norvegicus similar to B-cell receptor-associated protein 31 (MGC94221), mRNA.	immune response [goid 6955] [pmid 15187134] [evidence ISS]; intracellular protein transport [goid 6886] [pmid 15187134] [evidence ISS]; MHC class I protein binding [goid 42288] [pmid 15187134] [evidence ISS]	Bap31; Bcap31	0.00058327	-0.460804
XM_215981.3	XM_215981	LOC296488	S	1801	TGTATGCCAAGCCTGACACATGTGACAGAGAAGACAATGTGGCTTGCTCC	PREDICTED: Rattus norvegicus similar to RIKEN cDNA 2810409H07 (predicted) (LOC296488), mRNA.			3.33e-06	-0.467976
XM_228294.3	XM_228294	LOC309848	S	609	GATCCAATGTATGCCAAGCGTGCTTTTGTGCACTGGTGCATGGGTGAGGG	PREDICTED: Rattus norvegicus similar to Tubulin alpha-2 chain (Alpha-tubulin 2) (LOC309848), mRNA.			0.000509978	-0.471553
XM_237842.3	XM_237842	LOC288146	S	1183	CGGCTACAGTTCTTAGCAGGAGAGAGAGCGAGGAGTTGTCAGGAAAGTTG	PREDICTED: Rattus norvegicus similar to heterogeneous nuclear ribonucleoprotein A3 (LOC288146), mRNA.			4.03e-05	-0.475517
XM_213346.3	XM_213346	Rpl26_predicted	S	341	TCGAAAGGACGACGAAGTTCAGGTTGTTCGAGGACACTACAAAGGCCAGC	PREDICTED: Rattus norvegicus ribosomal protein L26 (predicted) (Rpl26_predicted), mRNA.			5.41e-05	-0.477018
XM_574918.1	XM_574918	LOC499592	S	1066	CGGCTACGGTTCTTAGCAGGAGAGAGAGCGAGGAGTTGTCAGGAAACCTG	PREDICTED: Rattus norvegicus similar to Hnrpa3 protein (LOC499592), mRNA.			0.000166039	-0.477371
NM_199372.1	NM_199372	Eif4a1	S	1546	CCCCAGCCAAATCTCCAAAAGTGAGTCAAGGGGCTAAAACATGGCTGGCC	Rattus norvegicus eukaryotic translation initiation factor 4A1 (Eif4a1), mRNA.	translational initiation [goid 6413] [pmid 3840589] [evidence ISS]; translation initiation factor activity [goid 3743] [pmid 3840589] [evidence ISS]		0.000613312	-0.478486
NM_053407.2	NM_053407	Asah1	S	2196	GGCAGACTGTACCCATTTAGTTTTGGACAGTCTCAGTTGTGTCATGATGC	Rattus norvegicus N-acylsphingosine amidohydrolase 1 (Asah1), mRNA.	metabolism [goid 8152] [evidence IEA]; fatty acid metabolism [goid 6631] [evidence IEA]; ceramide metabolism [goid 6672] [evidence IEA]; ceramidase activity [goid 17040] [evidence IEA]; lyase activity [goid 16829] [evidence IEA]; hydrolase activity [goid 16787] [evidence IEA]; lysosome [goid 5764] [evidence IEA]	Asah	0.00064028	-0.480601
XM_342164.2	XM_342164	LOC361869	S	435	GGTGAACAAGGCTCCTACGATGCGCAGACGAACCTACAGAGCTCACGGCT	PREDICTED: Rattus norvegicus similar to Rpl17 protein (LOC361869), mRNA.			0.000925572	-0.483461
XM_341011.2	XM_341011	Ranbp1_predicted	S	917	CCTCCAAGTTTTGACACCATTGAACATGACTTCAGAAATCCATTCCCCAG	PREDICTED: Rattus norvegicus RAN binding protein 1 (predicted) (Ranbp1_predicted), mRNA.			0.000161033	-0.489276
XM_576562.1	XM_576562	LOC501140	S	1233	GGGTGGGCAGTTGCGTTACGCCTTTATCTCTCTGCTGAGTGAAGTCTACG	PREDICTED: Rattus norvegicus similar to BCL2/adenovirus E1B 19 kDa-interacting protein 3 (LOC501140), mRNA.			0.000384127	-0.499458
XM_229646.3	XM_229646	LOC317015	S	1827	TGGACAGGTTCCTGAGACGCTGGATGTGAAATGCCGCACACAACACTCGG	PREDICTED: Rattus norvegicus similar to glutamate receptor, ionotropic, N-methyl D-aspartate-like 1A (LOC317015), mRNA.			5.01e-05	-0.500299
NM_017153.1	NM_017153	Rps3a	S	747	ACTGGTGATGAGACAGGTGCTAAGGTTGAACGAGCTGATGGCTATGAACC	Rattus norvegicus ribosomal protein S3a (Rps3a), mRNA.	protein biosynthesis [goid 6412] [evidence IEA]; ribosome biogenesis [goid 7046] [evidence IEA]; structural constituent of ribosome [goid 3735] [evidence IEA]; ribosome [goid 5840] [evidence IEA]; cytosolic ribosome (sensu Eukaryota) [goid 5830] [evidence IEA]; ribonucleoprotein complex [goid 30529] [evidence IEA]; intracellular [goid 5622] [evidence IEA]		4.5e-05	-0.514462
NM_001004280.1	NM_001004280	RGD1303272	S	1016	TGCAGCACTGTCTGTCCGCAACGGATTGCTCTATCATGGACCGCAGCTTC	Rattus norvegicus similar to RIKEN cDNA 2010311D03 (RGD1303272), mRNA.		MGC93805	0.000346499	-0.514625
NM_172042.1	NM_172042	Kcnk2	S	3093	TGAAGGCTGATGTGGTGGGATGTACCACGCATAAACTGTGAACTGGATGG	Rattus norvegicus potassium channel, subfamily K, member 2 (Kcnk2), transcript variant 2, mRNA.	stabilization of membrane potential [goid 30322] [evidence IEA]; transport [goid 6810] [evidence IEA]; potassium ion transport [goid 6813] [evidence IEA]; ion transport [goid 6811] [evidence IEA]; G-protein coupled receptor protein signaling pathway [goid 7186] [evidence IEA]; voltage-gated ion channel activity [goid 5244] [evidence IEA]; voltage-gated potassium channel activity [goid 5249] [evid…	Trek-1; rTREK1d	0.000346827	-0.522683
XM_221972.2	XM_221972	LOC304330	S	641	CCTCACACCGGAACCTGTCAGCGAAACCAAGCGACAGCAAAATGTCTGCC	PREDICTED: Rattus norvegicus similar to 2810437L13Rik protein (predicted) (LOC304330), mRNA.			0.000207841	-0.525703
XM_344069.2	XM_344069	LOC363861	S	21	ACCACACACAACCAGTCCCGCAAATGGGTCGACCCCAAGTTCCTGAGGAA	PREDICTED: Rattus norvegicus similar to 60S ribosomal protein L29 (P23) (LOC363861), mRNA.			0.000374915	-0.538454
XM_579448.1	XM_579448	Pgrmc1	S	1577	ACAAAACTCGTAGTCGCTTCAAAAATAGTAGTCAGGTGTCTAGGTCTTGG	PREDICTED: Rattus norvegicus progesterone receptor membrane component 1 (Pgrmc1), mRNA.			1.29e-05	-0.541623
XM_212922.3	XM_212922	LOC294700	S	473	AGGACTAACGGAAAGGAGCCTGAGCGGCTGGAGCCCAGTCCATACGGATT	PREDICTED: Rattus norvegicus similar to ribosomal protein L21 (LOC294700), mRNA.			5.41e-09	-0.541659
XM_577496.1	XM_577496	LOC502063	S	1875	AAAGCTGTGGACAAGAAGGCCGCAGGAGCTGGCAAAGTCACCAAGTCTGG	PREDICTED: Rattus norvegicus LOC502063 (LOC502063), mRNA.			2.96e-05	-0.543237
NM_138828.1	NM_138828	Apoe	S	831	GTGGAAGACATGCAGCGCCAGTGGGCAAACCTAATGGAGAAGATACAGGC	Rattus norvegicus apolipoprotein E (Apoe), mRNA.	lipoprotein metabolism [goid 42157] [evidence IEA]; learning and/or memory [goid 7611] [evidence IEA]; cytoskeleton organization and biogenesis [goid 7010] [evidence IEA]; intracellular transport [goid 46907] [evidence IEA]; induction of apoptosis [goid 6	APOEA	0.000109496	-0.550353
XM_213782.3	XM_213782	Arpc3_predicted	S	503	CGCCATTTACGCCAAACCTGCCAGCAAACAGGAGGATGAAACGATGCGCG	PREDICTED: Rattus norvegicus actin related protein 2/3 complex, subunit 3 (predicted) (Arpc3_predicted), mRNA.			5.54e-05	-0.56337
XM_212947.3	XM_212947	LOC295472	S	484	GCCTGAGCTGCTGGAGCCCAGTCCATATGAATTCATGGCCTAATGTACAC	PREDICTED: Rattus norvegicus similar to ribosomal protein L21 (LOC295472), mRNA.			0.000112372	-0.568792
NM_024346.1	NM_024346	Stmn3	S	736	GAGCAGCGGGAGGAAATGTCTGGCTAAAGAGCACTGGACCAAGCAGCAAC	Rattus norvegicus stathmin-like 3 (Stmn3), mRNA.	intracellular signaling cascade [goid 7242] [evidence IEA]; microtubule depolymerization [goid 7019] [pmid 9788875] [evidence IMP]; neurogenesis [goid 7399] [evidence IEA]; tubulin binding [goid 15631] [pmid 9788875] [evidence TAS]; spindle [goid 5819] [pmid 9788875] [evidence IMP]; kinesin complex [goid 5871] [evidence IEA]	Sclip	1.24e-05	-0.572209
XM_213214.2	XM_213214	LOC287065	S	951	AGCCCAGGAAGACAGAGAGAAAGGGCAGACGCCCAAAACGTGACTGCTGG	PREDICTED: Rattus norvegicus similar to mitochondria-associated granulocyte macrophage CSF signaling molecule (LOC287065), mRNA.			2.4e-05	-0.573742
XM_228225.3	XM_228225	Tspyl_predicted	S	2023	GACAGGATGAGAGCTTTCATATTTTGGCCAGTCATTGGTGATGGGAAGAG	PREDICTED: Rattus norvegicus testis-specific protein, Y-encoded-like (predicted) (Tspyl_predicted), mRNA.			0.000209579	-0.580595
XM_576851.1	XM_576851	LOC501441	S	382	ACGGGGGAGAGAACACTTTTGGCTTCTGAGACCTTGCTGGGCTAGGTGCC	PREDICTED: Rattus norvegicus similar to GABA(A) receptor-associated protein like 2 (LOC501441), mRNA.			8.58e-08	-0.592352
NM_178105.2	NM_178105	Gpm6a	S	2706	GTGCCAACAGCTTGATGGTGGCGTTTTTGAAATGTAGAACAAAGTGCTTG	Rattus norvegicus glycoprotein m6a (Gpm6a), mRNA.	calcium channel activity [goid 5262] [pmid 12359212] [evidence IDA]; integral to plasma membrane [goid 5887] [evidence IEA]; integral to membrane [goid 16021] [evidence IEA]	M6a	0.00076879	-0.598049
XM_231123.3	XM_231123	Xpmc2h_predicted	S	2312	CCCAACCCCCGATGTCTGCTTTTTAACGTAGCTGTGGACTGAGATGTGAC	PREDICTED: Rattus norvegicus XPMC2 prevents mitotic catastrophe 2 homolog (Xenopus laevis) (predicted) (Xpmc2h_predicted), mRNA.			6.65e-09	-0.617537
NM_001004078.1	NM_001004078	Cct5	S	1415	CAGACCATGACTGAAGTCCGAGCTAGACAAGTGAAGGAGTCTAACCCTGC	Rattus norvegicus chaperonin subunit 5 (epsilon) (Cct5), mRNA.	protein folding [goid 6457] [pmid 7953530] [evidence ISS]		0.000224189	-0.637378
XM_576256.1	XM_576256	LOC500859	S	764	CTGTGGCTTGCATTGCCAAGCTGGAAAAGGCAAAGGCTAAAGAACTCGCC	PREDICTED: Rattus norvegicus similar to 60S ribosomal protein L7a (LOC500859), mRNA.			0.000107767	-0.649961
XM_575507.1	XM_575507	LOC500155	S	72	CATCCGCAAAGAAATCCCGGCCAAGATCATTTTCAAGGACGATCGGTGTC	PREDICTED: Rattus norvegicus similar to protein kinase C inhibitor (LOC500155), mRNA.			0.000195409	-0.654417
NM_031694.2	NM_031694	Hsf2	S	2224	CAGAAAAGGCAGCGTACACGAGTAATCAGTCACTCTGAAGTGGTACTAGC	Rattus norvegicus heat shock factor 2 (Hsf2), mRNA.	protein folding [goid 6457] [evidence IEA]; regulation of transcription [goid 45449] [pmid 11121583] [evidence NAS]; regulation of transcription, DNA-dependent [goid 6355] [evidence IEA]; response to unfolded protein [goid 6986] [evidence IEA]; spermatogenesis [goid 7283] [evidence IEA]; transcription factor activity [goid 3700] [evidence IEA]; DNA binding [goid 3677] [evidence IEA]; cytoplasm [g…		5.35e-05	-0.66021
XM_212946.3	XM_212946	LOC295439	S	462	ATGGAAAGGAGCCTGAGCTGCTGGAGCGCAGTCCATACGAATTCATGGCC	PREDICTED: Rattus norvegicus similar to ribosomal protein L21 (LOC295439), mRNA.			4.41e-05	-0.669121
XM_574895.1	XM_574895	LOC499571	S	886	CTCCCGAATGTGTCTTTAGATAGCCCTGTCCTGGTGGTATTTTTCATAGC	PREDICTED: Rattus norvegicus similar to High mobility group protein 1 (HMG-1) (Amphoterin) (Heparin-binding protein p30) (LOC499571), mRNA.			4.18e-06	-0.687384
XM_576370.1	XM_576370	LOC500959	S	1267	CTCCCCCGCAGTGCCAAAGCCCTTGTATTGTGTTTGTGAACCATCCTACG	PREDICTED: Rattus norvegicus similar to triosephosphate isomerase (LOC500959), mRNA.			1.47e-06	-0.689608
NM_019225.1	NM_019225	Slc1a3	S	3720	CTTACGAAAACTGGTCCTCTAGGGTGATCCTTTAGCCAGCCCATCACAGG	Rattus norvegicus solute carrier family 1 (glial high affinity glutamate transporter), member 3 (Slc1a3), mRNA.	dicarboxylic acid transport [goid 6835] [evidence IEA]; neurotransmitter uptake [goid 1504] [evidence IEA]; transport [goid 6810] [evidence IEA]; synaptic transmission [goid 7268] [evidence IEA]; L-glutamate transport [goid 15813] [evidence IEA]; protein targeting [goid 6605] [evidence IEA]; carrier activity [goid 5386] [evidence IEA]; organic acid:sodium symporter activity [goid 5343] [evidence …	EAAT1; GLAST; GluT-1	0.000416504	-0.724309
XM_576669.1	XM_576669	LOC501250	S	1309	GATGCACATCAATCAAGAGCTGCTGGTCACCCAGAAAGACTGTGCACGTG	PREDICTED: Rattus norvegicus similar to Reticulocalbin 1 precursor (LOC501250), mRNA.			8.88e-06	-0.761431
Significantly up/downregulated genes in the Hippocampal region after MDMA administration compared to the control group
XM_233767.3	XM_233767	Dnajb5_predicted	S	2256	CTCAGGGCCTAGCCACCCCAAACTTCCAAGCCCCACTTTTGCGATATGTG	PREDICTED: Rattus norvegicus DnaJ (Hsp40) homolog, subfamily B, member 5 (predicted) (Dnajb5_predicted), mRNA.			0.000758896	0.654566
XM_219578.1	XM_219578	LOC309208	S	601	ACCCTCTGCGTGCGCTCCGAGTTTTCTCCTACGACCACAACCCAGTCACT	PREDICTED: Rattus norvegicus similar to leucine rich repeat containing 10 (LOC309208), mRNA.			0.000923966	0.614299
NM_024125.3	NM_024125	Cebpb	S	1498	ACCGGGTTTCGGGACTTGATGCAATCCGGATCAAACGTGGCTGAGCGCGT	Rattus norvegicus CCAAT/enhancer binding protein (C/EBP), beta (Cebpb), mRNA.	regulation of transcription, DNA-dependent [goid 6355] [evidence IEA]; regulation of interleukin-6 biosynthesis [goid 45408] [evidence IEA]; embryonic placenta development [goid 1892] [evidence IEA]; neuron differentiation [goid 30182] [evidence IEA]; anti-apoptosis [goid 6916] [evidence IEA]; transcription from RNA polymerase II promoter [goid 6366] [evidence IEA]; inflammatory response [goid 69…	LAP; TCF5; Il6dbp; NF-IL6	0.000209839	0.60656
XM_220262.3	XM_220262	RGD1308952_predicted	S	2950	ACCCATAGCAGCTGGACCTGAGCCTGAGCACTGTCTGGAGTCTGGGCACA	PREDICTED: Rattus norvegicus similar to mKIAA0665 protein (predicted) (RGD1308952_predicted), mRNA.			7.27e-07	0.601991
NM_021594.1	NM_021594	Slc9a3r1	S	1364	TGTCCCTTCACCAGTCCGCCAAGGACACCACTGGGACCCTCACTAAGCAA	Rattus norvegicus ERM-binding phosphoprotein (Slc9a3r1), mRNA.	phosphate ion homeostasis [goid 30643] [evidence IEA]; cAMP-mediated signaling [goid 19933] [evidence IEA]; Wnt receptor signaling pathway [goid 16055] [evidence IEA]; protein binding [goid 5515] [evidence IEA]; apical part of cell [goid 45177] [evidence IEA]; apical plasma membrane [goid 16324] [evidence IEA]		0.000600358	0.597598
NM_053404.1	NM_053404	Dctn4	S	2256	GGCTCGCTCCGTGTAACTCTCGCTGGCCTGAACTCAACCTGCTAGGACTA	Rattus norvegicus dynactin 4 (Dctn4), mRNA.	protein binding [goid 5515] [pmid 10525537] [evidence IDA]; dynactin complex [goid 5869] [evidence IEA]; cytoplasm [goid 5737] [evidence IEA]; cytoplasmic dynein complex [goid 5868] [pmid 10525537] [evidence TAS]; nucleus [goid 5634] [evidence IEA]; centrosome [goid 5813] [evidence IEA]	MGC114292	0.000484893	0.592839
XM_232778.3	XM_232778	Bai2_predicted	S	4835	ATTTTCACACTCCACTTTGGAACTACCAGGAGCCAGCGCCCCTCCCCCTC	PREDICTED: Rattus norvegicus brain-specific angiogenesis inhibitor 2 (predicted) (Bai2_predicted), mRNA.			0.000440078	0.583798
NM_031695.1	NM_031695	Siat4b	S	2442	CCGAGAAGGGCTGTAGCGGAACCTCTCAGGGCTCTAATCATCGTGCAGTC	Rattus norvegicus sialyltransferase 4B (beta-galactoside alpha-2,3-sialyltransferase) (Siat4b), mRNA.	protein amino acid glycosylation [goid 6486] [evidence IEA]; transferase activity [goid 16740] [evidence IEA]; sialyltransferase activity [goid 8373] [evidence IEA]; transferase activity, transferring glycosyl groups [goid 16757] [evidence IEA]; integral to membrane [goid 16021] [evidence IEA]; membrane [goid 16020] [evidence IEA]; Golgi apparatus [goid 5794] [evidence IEA]	Siat5	0.000124198	0.525759
GI_34932060	XM_341622	LOC361338	S	1748	AGGCCCTTGCTGACCTGGTGCACTCCCACATCCAGTCAAACAAGCTGTGC	Rattus norvegicus similar to ferrochelatase (LOC361338), mRNA.			0.000354512	0.512519
XM_342260.2	XM_342260	Kpna4_predicted	S	2131	ATGCCCAAATGAGTCAAGGTGGCGAGTGGGTGCGAGTGAGAATGAGTGGC	PREDICTED: Rattus norvegicus karyopherin (importin) alpha 4 (predicted) (Kpna4_predicted), mRNA.			0.000204178	0.493676
NM_001007730.1	NM_001007730	Cabp7	S	2693	AACATGCAGACCCTCTGAGCCAGCCACCTCTTCTCGGAACTGAGCCCAAG	Rattus norvegicus calcium binding protein 7 (Cabp7), mRNA.		rCaBP7; MGC94082	0.000362997	0.470652
XM_214617.3	XM_214617	Vad	S	826	CGACTCGACGCATGTCATCAGGTTTCCACTAAACGGCTACTGCCACCTCA	PREDICTED: Rattus norvegicus vitamin A-deficient testicular protein 5 (Vad), mRNA.			1.53e-05	0.470285
XM_237115.3	XM_237115	Nck2_predicted	S	2298	GTACCCCAGGTGTGCCATCCACATAGTGCTTTTGCCCTTTGGCTTGTTTG	PREDICTED: Rattus norvegicus non-catalytic region of tyrosine kinase adaptor protein 2 (predicted) (Nck2_predicted), mRNA.			0.000541744	0.449202
NM_024403.1	NM_024403	Atf4	S	792	CGTGGTTCTCGACCCAAACCTTATGACCCACCTGGAGTTAGTGTGACAGC	Rattus norvegicus activating transcription factor 4 (Atf4), mRNA.	gluconeogenesis [goid 6094] [evidence IEA]; positive regulation of transcription from RNA polymerase II promoter [goid 45944] [evidence IEA]; regulation of transcription, DNA-dependent [goid 6355] [evidence IEA]; protein C-terminus binding [goid 8022] [pmid 10924501] [evidence IPI]; DNA binding [goid 3677] [evidence IEA]; GABA receptor binding [goid 50811] [pmid 10924501] [evidence IDA]; specific…		7.94e-05	0.448919
NM_198773.1	NM_198773	Ppm1e	S	1948	CGCCATCACAGCCTGAACGGAGTGGTGCTGGAGAGCTTCTGGTTTCTTTT	Rattus norvegicus protein phosphatase 1E (PP2C domain containing) (Ppm1e), mRNA.	protein serine/threonine phosphatase activity [goid 4722] [pmid 12807427] [evidence ISS]; nucleus [goid 5634] [pmid 12807427] [evidence IMP]		0.000280818	0.447726
NM_181626.3	NM_181626	Hbld2	S	1507	ACAGGCCAGCCTTGAACCCACAACAATCCTCCTGCTTCCACGTTCAGAGG	Rattus norvegicus HesB protein (Hbld2), mRNA.	endocrine physiological process [goid 50886] [evidence NAS]	hIscA	0.000192899	0.447032
XM_574089.1	XM_574089	LOC498805	S	2070	CTCAACCAGACGTCGGCAAGCCAGCTCTACCTCCTGAGCTCGTACAATGC	PREDICTED: Rattus norvegicus similar to threonine synthase-like 1 isoform a (LOC498805), mRNA.			0.000309092	0.439559
NM_019302.1	NM_019302	Crk	S	745	GGCCCATTTATGCCAGGGTTATCCAGAAGCGAGTCCCTAATGCCTACGAC	Rattus norvegicus v-crk sarcoma virus CT10 oncogene homolog (avian) (Crk), mRNA.	cell motility [goid 6928] [evidence IEA]; actin cytoskeleton organization and biogenesis [goid 30036] [evidence IEA]; cellular physiological process [goid 50875] [evidence IEA]; intracellular signaling cascade [goid 7242] [evidence IEA]; regulation of transcription from RNA polymerase II promoter [goid 6357] [evidence IEA]; regulation of cell cycle [goid 74] [evidence IEA]; protein phosphorylated…	Crko	9.62e-05	0.438426
XM_225726.3	XM_225726	Mapk4	S	2765	GTTCATCTCGCGTGCCCTAAAGCTCTGCACCAAACCTGAGGACCTACCGG	PREDICTED: Rattus norvegicus mitogen-activated protein kinase 4 (Mapk4), mRNA.			7.67e-05	0.43816
XM_579361.1	XM_579361	Cyp1b1	S	4585	CTTTTGCTGGTCACCATCTTCATCAGAGTATCCACCTCCTGTCAGGGCAG	PREDICTED: Rattus norvegicus cytochrome P450, family 1, subfamily b, polypeptide 1 (Cyp1b1), mRNA.			2.85e-05	0.433076
NM_012867.1	NM_012867	Ninj1	S	793	AGAAGGACCAGGATATGCCCCTCCCTTTGCTGATACACCAGTGACCCTAC	Rattus norvegicus ninjurin 1 (Ninj1), mRNA.	tissue regeneration [goid 42246] [evidence IEA]; cell adhesion [goid 7155] [evidence IEA]; protein binding [goid 5515] [evidence IEA]; integral to membrane [goid 16021] [evidence IEA]		7.53e-05	0.431215
NM_001005906.1	NM_001005906	D1bwg1363e	S	2739	GGCCTCTTGTGTTTATGCCTAACGCCAGCCATGCTTCCGGGGCTCTTGTC	Rattus norvegicus chondroitin polymerizing factor (D1bwg1363e), mRNA.		MGC94386	0.000214938	0.430698
XM_578741.1	XM_578741	LOC503217	S	242	CTTCCTCACTCCCCTAGTTGTGGTTTTTGTGTTGACTGAATGGCAGGCTC	PREDICTED: Rattus norvegicus similar to ribosomal protein S10 (LOC503217), mRNA.			0.00014841	0.425983
NM_001004233.1	NM_001004233	MGC94941	S	875	AGCCAACCCCAGCGAGCGTCGTTTTGGGATCCTCTCCAACTGCAACCACA	Rattus norvegicus similar to Mkrn1 protein (MGC94941), mRNA.		Mkrn1	1.6e-05	0.422789
XM_217637.3	XM_217637	Nrap_predicted	S	5122	TCGAGGTGTTGGCTGGACCCCTCCTGGCTCCTACAAAGTGGAAATGGCTC	PREDICTED: Rattus norvegicus nebulin-related anchoring protein (predicted) (Nrap_predicted), mRNA.			2.5e-08	0.411948
NM_001000697.1	NM_001000697	Olr1067_predicted	S	571	CGTGTGTTGACACCTTTGTGAATGAGATTGTGCTGTTTAGTCTCTCTGCT	Rattus norvegicus olfactory receptor 1067 (predicted) (Olr1067_predicted), mRNA.	detection of chemical stimulus during sensory perception of smell [goid 50911] [evidence ISS]; G-protein coupled receptor protein signaling pathway [goid 7186] [evidence ISS]; olfactory receptor activity [goid 4984] [evidence ISS]; integral to membrane [goid 16021] [evidence ISS]	Olr1067	0.000866048	0.411864
XM_344265.2	XM_344265	LOC364204	S	557	GCACTCCACCTCCAGCCCTCAAGCGGTAGCCAAAATCCCCAAGCAAAGTC	PREDICTED: Rattus norvegicus similar to cDNA sequence BC027127; 9330184N17Rik (predicted) (LOC364204), mRNA.			0.000408484	0.410331
XM_341293.2	XM_341293	LOC361018	S	974	CCCTGGGAAACTGAAAACCCCCCGCACCCCACAGGAAAAGTCTCTGGACT	PREDICTED: Rattus norvegicus similar to downregulated in renal cell carcinoma (predicted) (LOC361018), mRNA.			5.49e-05	0.401404
XM_227566.2	XM_227566	Chi3l3_predicted	S	288	GGAGAAAATAGTCCCCTCTATCAATCTCCATTCGACACCGGAAAGTATGC	PREDICTED: Rattus norvegicus chitinase 3-like 3 (predicted) (Chi3l3_predicted), mRNA.			0.000474059	0.399686
XM_343856.2	XM_343856	Litaf	S	1567	ACGAGCCCATGCTTCAATGCCGAGAGATTGGCTGCTGGAACCCCCTGAAG	PREDICTED: Rattus norvegicus LPS-induced TNF-alpha factor (Litaf), mRNA.			0.000172528	0.391657
NM_138911.2	NM_138911	Stip1	S	1805	TACATGCCTACAAGGAAGACAGACTCATCCAGTGCCACCTCGGGCCCTCC	Rattus norvegicus stress-induced phosphoprotein 1 (Stip1), mRNA.	response to stress [goid 6950] [evidence IEA]; Golgi apparatus [goid 5794] [evidence IEA]; nucleus [goid 5634] [evidence IEA]		0.000205158	0.389592
XM_577055.1	XM_577055	LOC501659	S	1784	GTTGAGTCCAAGCATTGTATGAAGTGCCCGTGATTCTACCAGCTAATTTG	PREDICTED: Rattus norvegicus similar to ubiquitin specific protease 12 (LOC501659), mRNA.			0.000167055	0.383522
GI_34859776	XM_342310	LOC362011	S	205	GGCCTTAGCTTCCTTCCGTCGGCCCTTGTAATTTGGACATTTGCTACCTT	Rattus norvegicus similar to RIKEN cDNA 2610318G18 (LOC362011), mRNA.			0.000144235	0.378307
XM_215428.3	XM_215428	LOC294560	S	1776	AAGAGACTGAGAGACCCGCTACAAGTACATCTGCCCCTCCGACAGATCGG	PREDICTED: Rattus norvegicus similar to chromosome 10 open reading frame 42 (LOC294560), mRNA.			0.000978823	0.377461
XM_578930.1	XM_578930	LOC503392	S	106	GTGTGCAAACTCTTCCTGACCACCTGGCAGAGGGACAAGTGTCATTCAGC	PREDICTED: Rattus norvegicus similar to Ac1147 (LOC503392), mRNA.			0.000378701	0.371204
XM_574938.1	XM_574938	Elf2_predicted	S	2416	GCACTGGGCTCTCGCAGTGCTCACTTAACTGGTGCTATGTGAAGACTCTG	PREDICTED: Rattus norvegicus E74-like factor 2 (predicted) (Elf2_predicted), mRNA.			0.000330973	0.370718
XM_573775.1	XM_573775	Isgf3g_predicted	S	1287	TTGTTCCTGGTACAGCACACAGAGCACCAACCTGCCACTCTCGCACTCTG	PREDICTED: Rattus norvegicus interferon dependent positive acting transcription factor 3 gamma (predicted) (Isgf3g_predicted), mRNA.			3.94e-05	0.370494
NM_013189.1	NM_013189	Gnaz	S	3203	CTCGACCCTTTGTTTGCTACCCGTGTGTCCGAGGTCAATGTGCAGACCCG	Rattus norvegicus guanine nucleotide binding protein, alpha z subunit (Gnaz), mRNA.	signal transduction [goid 7165] [evidence IEA]; G-protein coupled receptor protein signaling pathway [goid 7186] [evidence IEA]; receptor signaling protein activity [goid 5057] [evidence IEA]; signal transducer activity [goid 4871] [evidence IEA]; GTP binding [goid 5525] [evidence IEA]; GTPase activity [goid 3924] [evidence IEA]; heterotrimeric G-protein complex [goid 5834] [evidence IEA]; endopl…	GXA	7.74e-05	0.365164
XM_341174.2	XM_341174	LOC360899	S	722	GGGGCTCTCTCGTCATTGATACTGTTGTGTATTTGGCCGACACACTCCTC	PREDICTED: Rattus norvegicus similar to SERTA domain containing 4 (LOC360899), mRNA.			1.79e-05	0.362392
XM_236196.2	XM_236196	Cd3e_predicted	S	639	CCACCTGTTCCCAACCCAGACTATGAGCCCATCCGAAAAGGCCAACGGGA	PREDICTED: Rattus norvegicus CD3 antigen, epsilon polypeptide (predicted) (Cd3e_predicted), mRNA.			0.00024431	0.361218
XM_237232.3	XM_237232	Rpe_predicted	S	10062	GCACACAGCCCCCTCTCTACTCAACTGTCAGACCCGGATGACTTCACTGG	PREDICTED: Rattus norvegicus ribulose-5-phosphate-3-epimerase (predicted) (Rpe_predicted), mRNA.			6.07e-06	0.359194
XM_343071.2	XM_343071	RGD1310311_predicted	S	1932	GGGCTGTCCTGATGTTCCTCATGTGCTGTCTGGAAAACGTCTGCAATCAG	PREDICTED: Rattus norvegicus similar to chromosome 14 open reading frame 104 (predicted) (RGD1310311_predicted), mRNA.			0.000557409	0.354
NM_053474.1	NM_053474	Ppp1r9b	S	4009	CCCCACGTTAACCCCAAATTGGGGCTTGGACCAAGGGAGGTGAGAACCCT	Rattus norvegicus protein phosphatase 1, regulatory subunit 9B (Ppp1r9b), mRNA.	regulation of cell growth by extracellular stimulus [goid 1560] [evidence IEA]; RNA splicing [goid 8380] [evidence IEA]; negative regulation of cell growth [goid 30308] [evidence IEA]; cell cycle arrest [goid 7050] [evidence IEA]; regulation of cell proliferation [goid 42127] [evidence IEA]; neurogenesis [goid 7399] [evidence IEA]; regulation of exit from mitosis [goid 7096] [evidence IEA]; prote…	Neb2	0.000876367	0.351362
XM_214409.3	XM_214409	LOC290964	S	11	CCAGCAGCCGATTTATCTGAGTTGCTTAGCGGGCTTGAATGATTGGCCTG	PREDICTED: Rattus norvegicus similar to RIKEN cDNA 8430426H19 (LOC290964), mRNA.			0.000920229	0.35062
XM_342788.2	XM_342788	LOC362465	S	2825	ATTGGTGGTGAAGAGAGCATTGGTAGAGCCTGTGGAGTGCAGGGGAGCAG	PREDICTED: Rattus norvegicus similar to ARG99 homolog (LOC362465), mRNA.			6.31e-06	0.350374
XM_579258.1	XM_579258	Wfdc12	S	50	CTCTGGTAACTGGAGGTGGAGTCAAAGGCGCTGAAAATGGAGTTTGCCCG	PREDICTED: Rattus norvegicus WAP four-disulfide core domain 12 (Wfdc12), mRNA.			0.000211235	0.347867
XM_576015.1	XM_576015	LOC500640	S	772	AGGGACACGTGCATTTTCTCCCTCTTGGACTCTACCTCACCGGTCTGGAA	PREDICTED: Rattus norvegicus LOC500640 (LOC500640), mRNA.			0.000575736	0.34526
NM_021678.1	NM_021678	Camk2n2	S	256	GTGATCGAGGATGACCGGATAGACGACGTGCTGAAGGGGATGGGGGAGAA	Rattus norvegicus calcium/calmodulin-dependent protein kinase II inhibitor 2 (Camk2n2), mRNA.	regulation of synaptic plasticity [goid 48167] [pmid 9724800] [evidence TAS]; calcium-dependent protein kinase inhibitor activity [goid 8427] [pmid 9724800] [evidence IMP]; protein kinase binding [goid 19901] [pmid 9724800] [evidence IMP]		3.44e-06	0.344672
GI_27695600	XM_223399	LOC305338	S	3068	TCTGGTGTGAGCCTAATGCAGCCAATGTGTCGGAAGCTGTCCAGGCTGCC				0.000818073	0.340399
NM_001008882.1	NM_001008882	Uhrf1_mapped	S	2425	CCAGCATGTCGCTATGACCTGGACCACAGCTCCCCAACCCGAGTGAATCA	Rattus norvegicus ubiquitin-like, containing PHD and RING finger domains, 1 (mapped) (Uhrf1_mapped), mRNA.	cell proliferation [goid 8283] [evidence IEA]; regulation of transcription, DNA-dependent [goid 6355] [evidence IEA]; transport [goid 6810] [evidence IEA]; DNA binding [goid 3677] [evidence IEA]; transporter activity [goid 5215] [evidence IEA]; nucleus [goid 5634] [evidence IEA]	Np95; Uhrf1; Ac2-121	0.000638376	0.335861
XM_343154.2	XM_343154	Atcay_predicted	S	1747	GGCCCATGTACCAGAAGTATAAACGGGAGATGGAGCGGGACCGAGTGGAA	PREDICTED: Rattus norvegicus ataxia, cerebellar, Cayman type (caytaxin) (predicted) (Atcay_predicted), mRNA.			2.53e-07	0.335247
XM_575934.1	XM_575934	LOC500567	S	1275	GCCTCTGCTATCCAGTCTCCAGGCCAACTACCTGCTAGACCACAGCCTGA	PREDICTED: Rattus norvegicus similar to RIKEN cDNA 1700029M20 (LOC500567), mRNA.			5.1e-06	0.334096
NM_001000658.1	NM_001000658	Olr590_predicted	S	543	CCTCCCATCTTACTACTGTCCTGCTCAGACACACAGGTCAATGAGTTAGC	Rattus norvegicus olfactory receptor 590 (predicted) (Olr590_predicted), mRNA.	detection of chemical stimulus during sensory perception of smell [goid 50911] [evidence ISS]; G-protein coupled receptor protein signaling pathway [goid 7186] [evidence ISS]; olfactory receptor activity [goid 4984] [evidence ISS]; integral to membrane [goid 16021] [evidence ISS]	Olr590	0.000374969	0.330654
NM_145768.1	NM_145768	Aegp	S	3577	GAGGTTGGCACTGGCTGCAGAAGCAGCACCTCCCCTGCCAAAGTACAGAT	Rattus norvegicus apical early endosomal glycoprotein (Aegp), mRNA.	endosome [goid 5768] [pmid 7829488] [evidence IDA]; integral to membrane [goid 16021] [pmid 7829488] [evidence ISS]		2e-05	0.326392
NM_001002854.1	NM_001002854	Tanc	S	5541	AAACTAAGGGTGTGCCCCATCTCTACCCGGAAGGCGTCTCTAAGCAGCCG	Rattus norvegicus TPR domain, ankyrin-repeat and coiled-coil-containing (Tanc), mRNA.	DNA binding [goid 3677] [evidence IEA]	KIAA1728	2.97e-06	0.325775
XM_578149.1	XM_578149	LOC502655	S	512	GACCACTGTAGAAGAGCCCAGTGCTGCTGTCCCTGATGAGTTACCCACAC	PREDICTED: Rattus norvegicus similar to heat shock 90kDa protein 1, beta (LOC502655), mRNA.			0.000114745	0.320752
XM_576969.1	XM_576969	LOC501565	S	1459	GCTACCCTAAGCATCAAGCAAAACGAGCCCGTGGTCATGGTGGTCGGCTC	PREDICTED: Rattus norvegicus similar to RIKEN cDNA 4632419I22 (LOC501565), mRNA.			0.000344989	0.320451
XM_213238.3	XM_213238	LOC287112	S	1091	CCTGAGCTTCACCAGACCCCCTGCTATCCTGGAGTTTTTCCTCATCCACC	PREDICTED: Rattus norvegicus similar to ATP-binding cassette, sub-family A member 3 (LOC287112), mRNA.			0.000135443	0.319283
XM_217910.3	XM_217910	LOC308183	S	1495	ATCCAACGTATAGACCAACAGCCAGTGAGGTGGTGAAACATGCCTGGTTC	PREDICTED: Rattus norvegicus similar to putative protein kinase (LOC308183), mRNA.			0.000251518	0.318674
NM_001000068.1	NM_001000068	Olr1024_predicted	S	523	TCCTTTGTGACACATCACCTGTTCTGCAGCTGTCTTGCACAGACACACGT	Rattus norvegicus olfactory receptor 1024 (predicted) (Olr1024_predicted), mRNA.	detection of chemical stimulus during sensory perception of smell [goid 50911] [evidence ISS]; G-protein coupled receptor protein signaling pathway [goid 7186] [evidence ISS]; olfactory receptor activity [goid 4984] [evidence ISS]; integral to membrane [goid 16021] [evidence ISS]	Olr1024; ratchr7-7080206-7079283_ORF	0.00082905	0.317824
NM_001000153.1	NM_001000153	Olr119_predicted	S	904	TCAGTTTGCTTCGCTTGTTCTCACCGCCTTATTCTAGAACTCAACCGTGA	Rattus norvegicus olfactory receptor 119 (predicted) (Olr119_predicted), mRNA.	detection of chemical stimulus during sensory perception of smell [goid 50911] [evidence ISS]; G-protein coupled receptor protein signaling pathway [goid 7186] [evidence ISS]; olfactory receptor activity [goid 4984] [evidence ISS]; integral to membrane [goid 16021] [evidence ISS]	Olr119; ratchr1-161513590-161512637_ORF	1.19e-06	0.317395
XM_216708.1	XM_216708	LOC299075	S	622	GGCTCCTGGGCAGAGCATTGCGCGTCCTGATTTCACCTTCTCGTTGGATA	PREDICTED: Rattus norvegicus hypothetical LOC299075 (predicted) (LOC299075), mRNA.			2.11e-05	0.315745
NM_001000238.1	NM_001000238	Olr302_predicted	S	281	CAAGGGATGTATGGCCCAACTCTTCTTCCTTGTGTGGTCTGCATCGTCTG	Rattus norvegicus olfactory receptor 302 (predicted) (Olr302_predicted), mRNA.	detection of chemical stimulus during sensory perception of smell [goid 50911] [evidence ISS]; G-protein coupled receptor protein signaling pathway [goid 7186] [evidence ISS]; olfactory receptor activity [goid 4984] [evidence ISS]; integral to membrane [goid 16021] [evidence ISS]	Olr302; ratchr1-200608802-200609734_ORF	2.49e-07	0.315102
XM_575059.1	XM_575059	LOC499725	S	809	CACACGGCTAGGTCACTCTATCGGACGTATGTTTGCTTCTCTCTTTCCTC	PREDICTED: Rattus norvegicus similar to Rpf1-pending protein (LOC499725), mRNA.			4.87e-05	0.314829
XM_579049.1	XM_579049	Olr1735_predicted	S	574	TCAACCTTTGGTTGCTCAATACAGTCACAGGCACCATTGCCCTCACTCCC	PREDICTED: Rattus norvegicus olfactory receptor 1735 (predicted) (Olr1735_predicted), mRNA.			1.91e-05	0.313436
XM_578470.1	XM_578470	LOC502965	S	269	CACGTGCTGCTTGGAATGAAACCCTCCTATTGTCATTCTGCAAATACCTC	PREDICTED: Rattus norvegicus similar to interferon alpha 8/6 precursor; IFNa8/6 (B6) (LOC502965), mRNA.			4.9e-07	0.313432
XM_244124.3	XM_244124	Adam23_predicted	S	2590	CCTTGCACTGTGGGGTTCTGGCAATGACATGCTTTCCACCATGCTGCTGG	PREDICTED: Rattus norvegicus a disintegrin and metalloprotease domain 23 (predicted) (Adam23_predicted), mRNA.			0.000925345	0.310815
XM_341123.2	XM_341123	Chi3l1	S	1308	GGCTCGGACCTGGTGAACAGGGAAATAGGGTAGGACGGTGGGATTGTGAA	PREDICTED: Rattus norvegicus chitinase 3-like 1 (Chi3l1), mRNA.			0.000532098	0.310266
NM_053979.1	NM_053979	Arl5	S	2396	GCCTCTCTGTCACATCAGTTCAGCACATAGCAGCACATCCTGGTGTTGCC	Rattus norvegicus ADP-ribosylation factor-like 5 (Arl5), mRNA.	small GTPase mediated signal transduction [goid 7264] [pmid 8765741] [evidence ISS]; GTP binding [goid 5525] [pmid 8765741] [evidence TAS]		0.000660436	0.309495
NM_001000845.1	NM_001000845	Olr816_predicted	S	882	GAGGTCAAGGGTGCCCTCAGAAGATCACTGTGGAAGGAGAGACCAATGTG	Rattus norvegicus olfactory receptor 816 (predicted) (Olr816_predicted), mRNA.	detection of chemical stimulus during sensory perception of smell [goid 50911] [evidence ISS]; G-protein coupled receptor protein signaling pathway [goid 7186] [evidence ISS]; olfactory receptor activity [goid 4984] [evidence ISS]; integral to membrane [goid 16021] [evidence ISS]	Olr816	1.09e-07	0.30541
XM_227499.3	XM_227499	Sec22l1_predicted	S	1041	CTTCCCTCCCCAGTACATTTGTGAGACAGCAGAGATGGGGCGGTCTCTCT	PREDICTED: Rattus norvegicus SEC22 vesicle trafficking protein-like 1 (S. cerevisiae) (predicted) (Sec22l1_predicted), mRNA.			0.000335036	0.30506
XM_232947.3	XM_232947	LOC313204	S	2570	GTTATGTAGACCAGGCTGACCTTGAACTTGTTATGTAGACCGGGCTGGCC	PREDICTED: Rattus norvegicus hypothetical LOC313204 (LOC313204), mRNA.			1.28e-05	0.304906
XM_218174.3	XM_218174	LOC292537	S	171	CCCTGGGCTGACTTCCTTCTGAACAGCGCGAATGCACCTGGCACCTACTA	PREDICTED: Rattus norvegicus similar to osteoclast-associated receptor mOSCAR-M1 (LOC292537), mRNA.			0.000797476	0.303276
XM_222473.3	XM_222473	Klf1_predicted	S	727	CGCCCCCTTCCTTTTTGAATTGTCTGGGACCTGGTGCGGTGGGCACAGAA	PREDICTED: Rattus norvegicus Kruppel-like factor 1 (erythroid) (predicted) (Klf1_predicted), mRNA.			2.09e-06	0.303188
XM_341191.2	XM_341191	Cnot6l_predicted	S	3637	GGCCAGGAGGTGCCACTTGAAAATCTTAAGAGGCAGAGAGCATGAACACC	PREDICTED: Rattus norvegicus CCR4-NOT transcription complex, subunit 6-like (predicted) (Cnot6l_predicted), mRNA.			1.61e-05	0.303078
NM_022256.1	NM_022256	Btc	S	304	TGGACGAACAAACTCCCTCCTGCATCTGTGAGAAAGGCTACTTTGGGGCC	Rattus norvegicus betacellulin (Btc), mRNA.	positive regulation of cell proliferation [goid 8284] [evidence IEA]; positive regulation of mitosis [goid 45840] [pmid 11004502] [evidence IDA]; cell proliferation [goid 8283] [evidence IEA]; regulation of cell cycle [goid 74] [evidence IEA]; epidermal growth factor receptor binding [goid 5154] [evidence IEA]; growth factor activity [goid 8083] [evidence IEA]; receptor binding [goid 5102] [evide…		2.61e-05	0.301498
XM_574144.1	XM_574144	LOC498858	S	1528	AGACTCTGGGCCACTTCTCCATATCCCACACAGGGCCATTCCAACCTGGC	PREDICTED: Rattus norvegicus similar to mutated in bladder cancer 1 (LOC498858), mRNA.			0.000181518	0.301375
XM_218453.3	XM_218453	LOC292716	S	766	TTGAACCTTTCCCCTCCATCAGTGTTCACAAGCCGAGCGCTGACCCGGAG	PREDICTED: Rattus norvegicus similar to PYM protein (LOC292716), mRNA.			8.82e-06	0.300929
XM_576103.1	XM_576103	Ankrd9_predicted	S	1049	ATCGTAGGCCCAGCTCGATGTGAACTGCTAGGAGACCGGCTACGCTGGCA	PREDICTED: Rattus norvegicus ankyrin repeat domain 9 (predicted) (Ankrd9_predicted), mRNA.			0.000316321	0.300374
XM_342195.2	XM_342195	LOC361898	S	2806	TCAGAGACTTCCCCTTTACTCGGAACAGCCTGGCACCTCTGCCGGACCAA	PREDICTED: Rattus norvegicus similar to hypothetical protein FLJ11795 (predicted) (LOC361898), mRNA.			0.000127008	0.299792
XM_342986.1	XM_342986	Tas1r1	S	2398	GCGGCGGCTTCAGCGGTTACTTCCTCCCCAAGTGCTATGTGATTCTCTGC	PREDICTED: Rattus norvegicus taste receptor, type 1, member 1 (Tas1r1), mRNA.			0.000569634	0.299232
XM_575057.1	XM_575057	LOC499724	S	1192	CTGGCCGGACCCCAGAATCGGACCAAACACCTGTCCACTCATCAGACTTC	PREDICTED: Rattus norvegicus similar to RIKEN cDNA 2410004B18 (LOC499724), mRNA.			0.000968599	0.29871
XM_575829.1	XM_575829	LOC500465	S	2591	AGACTTCCTGGAGTTTGTGAAGTACGTGAGGTCCCTGCGGGTAGGCGGTG	PREDICTED: Rattus norvegicus similar to Tyrosine-protein phosphatase, non-receptor type 3 (Protein-tyrosine phosphatase H1) (PTP-H1) (LOC500465), mRNA.			0.000207508	0.297926
XM_342177.2	XM_342177	Zbed3_predicted	S	975	CCGCCTCTGCTCCCCAAGGAGGACCCTGACATCCATGATGACGACAATGA	PREDICTED: Rattus norvegicus zinc finger, BED domain containing 3 (predicted) (Zbed3_predicted), mRNA.			8.22e-05	0.297204
NM_133550.1	NM_133550	Fcer2a	S	1033	GAGGCTAGGATTATGTCCCTCCCAAACTGAAGTGGCTGGTGGAGGCCAGC	Rattus norvegicus Fc receptor, IgE, low affinity II, alpha polypeptide (Fcer2a), mRNA.	defense response [goid 6952] [evidence IEA]; sugar binding [goid 5529] [evidence IEA]; IgE binding [goid 19863] [evidence IEA]; receptor activity [goid 4872] [evidence IEA]; integral to membrane [goid 16021] [evidence IEA]; external side of plasma membrane [goid 9897] [evidence IEA]	CD23; MGC93219	5.75e-05	0.297005
GI_27719656	XM_235926	LOC300444	S	2016	CTATCGGAGCATCTTGCTTACTTGTCAGGATAAAGCCCCCAGCGTGGTGC				0.000510681	0.296869
XM_579552.1	XM_579552	Degs	S	1132	CGGCTCGCTGACGTAATTTCCGGCTAGGATCTCGGTGTCATCAGAAGCTC	PREDICTED: Rattus norvegicus degenerative spermatocyte homolog (Drosophila) (Degs), mRNA.			0.000351165	0.296395
NM_001007691.1	NM_001007691	Prss23	S	1247	CTTGCCAGCACCGATGGTCGTTTTGCACTCATTGTAGGAGAGAGGCCAGC	Rattus norvegicus protease, serine, 23 (Prss23), mRNA.		MGC94216	0.000299513	0.295321
XM_225128.3	XM_225128	Cts8_predicted	S	654	GAAGGACACTGTCGGTACCTTCCTGAACGTTCTGCTGCTAGGATCAAAGG	PREDICTED: Rattus norvegicus cathepsin 8 (predicted) (Cts8_predicted), mRNA.			3.22e-05	0.291655
NM_001000316.1	NM_001000316	Olr516_predicted	S	453	GTGCATGCTATTATCCACACAGTGGCCACTTTCAGACTGTCTTTCTGTCA	Rattus norvegicus olfactory receptor 516 (predicted) (Olr516_predicted), mRNA.	detection of chemical stimulus during sensory perception of smell [goid 50911] [evidence ISS]; G-protein coupled receptor protein signaling pathway [goid 7186] [evidence ISS]; olfactory receptor activity [goid 4984] [evidence ISS]; integral to membrane [goid 16021] [evidence ISS]	Olr516	0.0005678	0.290847
XM_226360.3	XM_226360	LOC307762	S	28	CATATCCTATTAGTAGCAGTGCCCTCCAGACGTGGCACCTGAACCGTGGC	PREDICTED: Rattus norvegicus similar to 40S ribosomal protein S15 (RIG protein) (LOC307762), mRNA.			9.3e-05	0.288005
XM_346141.2	XM_346141	LOC367448	S	432	GTGACAGGTGGATCCATGAGCAAGAGGCCACACTTCAGGCCAAATCCATA	PREDICTED: Rattus norvegicus hypothetical LOC367448 (LOC367448), mRNA.			2.13e-05	0.287776
XM_342171.2	XM_342171	LOC361877	S	1805	CACGTGATTCAAGCAACTGTACGGAGCTGCCCATTAGCTGCCCCAACTGA	PREDICTED: Rattus norvegicus similar to Single-stranded DNA-binding protein 2 (Sequence-specific single-stranded-DNA-binding protein 2) (LOC361877), mRNA.			0.000218718	0.284935
XM_341326.2	XM_341326	Adprtl1_predicted	S	6121	AGGGACCTGCTGGCCTCTGCATTCCAAGTGCTGGGTTTAAAGGTGTGTGC	PREDICTED: Rattus norvegicus ADP-ribosyltransferase (NAD+; poly (ADP-ribose) polymerase)-like 1 (predicted) (Adprtl1_predicted), mRNA.			0.000822947	0.282764
XM_216369.3	XM_216369	LOC297970	S	4376	GACTGTGGCAGAGATGGAAGTTTCCTTGCAAAACCAGACTGTGCTCACAC	PREDICTED: Rattus norvegicus similar to LRRGT00057 (LOC297970), mRNA.			0.000325744	0.282616
XM_577786.1	XM_577786	LOC502321	S	545	TCCCCAGGGCCTACACAGCAGAAGGACACCAAACGCCAAGCGGTTAGACA	PREDICTED: Rattus norvegicus similar to hypothetical protein D930020E02 (LOC502321), mRNA.			4.8e-06	0.280045
XM_578171.1	XM_578171	LOC502674	S	2	GGCTTATACAGCATGTGGAAGTTGGAAATCAGCCTCAGGAGTTCAAGTTG	PREDICTED: Rattus norvegicus similar to destrin - rat (LOC502674), mRNA.			9.62e-06	0.274068
XM_236629.2	XM_236629	LOC316000	S	684	AACCAATTGTCTGCTCTCTCAGATTCTTCCAAAAAGGACAAACTGTATTT	PREDICTED: Rattus norvegicus similar to RIKEN cDNA 4921517D21 (predicted) (LOC316000), mRNA.			0.000104873	0.272192
XM_344048.1	XM_344048	Mcmd4	S	2263	ATCGATGTGGAAGAGGCAAAACGCCTTCACCGGGAGGCTCTGAAGCAGTC	PREDICTED: Rattus norvegicus mini chromosome maintenance deficient 4 homolog (S. cerevisiae) (Mcmd4), mRNA.			0.000412376	0.271341
NM_001000512.1	NM_001000512	Olr601_predicted	S	697	GGAGACGCAAGGCCTTTTCCACCTGTGCTTCCCATCTCACAGTCATCGTG	Rattus norvegicus olfactory receptor 601 (predicted) (Olr601_predicted), mRNA.	detection of chemical stimulus during sensory perception of smell [goid 50911] [evidence ISS]; G-protein coupled receptor protein signaling pathway [goid 7186] [evidence ISS]; olfactory receptor activity [goid 4984] [evidence ISS]; integral to membrane [goid 16021] [evidence ISS]	Olr601	0.000139685	0.270728
XM_343830.2	XM_343830	LOC363506	S	69	GAACAGCCTCAAGGTAATCTGGTAACCCACACCCCCACTCGAGGAGACTC	PREDICTED: Rattus norvegicus similar to chromosome X open reading frame 48 (LOC363506), mRNA.			0.000889963	0.270286
NM_023091.1	NM_023091	Gabre	S	2784	CCTGGAGGCGATGTGGCCGAAGCTATGTGTGCTTCAGGGTTCTCAGGAAG	Rattus norvegicus gamma-aminobutyric acid A receptor, epsilon (Gabre), mRNA.	gamma-aminobutyric acid signaling pathway [goid 7214] [pmid 11691872] [evidence IDA]; transport [goid 6810] [evidence IEA]; synaptic transmission [goid 7268] [evidence IEA]; chloride transport [goid 6821] [pmid 11691872] [evidence TAS]; ion transport [goid 6811] [evidence IEA]; response to drug [goid 42493] [pmid 11691872] [evidence IEP]; ion channel activity [goid 5216] [evidence IEA]; GABA-A re…		0.000524991	0.268044
XM_579651.1	XM_579651	Gorasp2	A	1681	GTCTTTGGAAGAGACGGCGGGGGCCTGCTAGAATCCCTGTACCACTGCTA	PREDICTED: Rattus norvegicus golgi reassembly stacking protein 2 (Gorasp2), mRNA.			0.000658992	0.266499
XM_573094.1	XM_573094	LOC497906	S	925	AGAGAGCAAAAGCCACTCCATTCTTCTCCCAGGATGGATGAGGTGGGGGG	PREDICTED: Rattus norvegicus similar to DNA segment, Chr 11, ERATO Doi 461, expressed (LOC497906), mRNA.			0.000482897	0.266302
XM_219857.3	XM_219857	Chuk_predicted	S	2101	TCCAGTCTAGAAGGCACAGTAACCCCTCCAGTATCAGCATGGCTGCCCCC	PREDICTED: Rattus norvegicus conserved helix-loop-helix ubiquitous kinase (predicted) (Chuk_predicted), mRNA.			0.000174941	0.26381
XM_226553.3	XM_226553	Spire2_predicted	S	1770	TCCTGGAGGCCCAGCACCCGAGACCAGGGTAAATACTGCCTTTTCCAGCA	PREDICTED: Rattus norvegicus spire homolog 2 (Drosophila) (predicted) (Spire2_predicted), mRNA.			0.000430307	0.263654
XM_215826.3	XM_215826	Pank2_predicted	S	1500	GTTGGCGCACTCCTTGAGCTGTTGAAGATACCCTGACTTACCCAGAGGAC	PREDICTED: Rattus norvegicus pantothenate kinase 2 (Hallervorden-Spatz syndrome) (predicted) (Pank2_predicted), mRNA.			0.000111203	0.262768
XM_344537.2	XM_344537	Rps28	S	395	CATCCGTGGTCCTGGGTCAGTGTGCCCTGAGTTTGACTCTCTGGCTAATC	PREDICTED: Rattus norvegicus ribosomal protein S28 (Rps28), mRNA.			2.22e-05	0.261735
XM_575608.1	XM_575608	LOC500258	S	2430	CCTGTTTTGAAGAAGGCTTGAGTCAGCAAAGGGGTGTGGAGCTGCCCCTG	PREDICTED: Rattus norvegicus similar to chromosome 3 open reading frame 20 (LOC500258), mRNA.			5.05e-05	0.261623
XM_575965.1	XM_575965	LOC500592	S	847	AGACCCTGGCCTCACCACAGACTACCCATTTCTCAGCATCAGACAGCGCC	PREDICTED: Rattus norvegicus similar to WSL-1-like protein (LOC500592), mRNA.			8.69e-05	0.259577
XM_227600.3	XM_227600	LOC295378	S	3064	GTTGATCCTGCACCAAAATCTCAGGCAACACAGACAGAAACCTGCACGCC	PREDICTED: Rattus norvegicus similar to Vav 3 oncogene (LOC295378), mRNA.			6.1e-06	0.257649
XM_216265.3	XM_216265	Ing4_predicted	S	1192	CTCCATGGGGAGGGTCTTCTAGGTCATTTGGGCTGTGGCCTAGTTGAGTG	PREDICTED: Rattus norvegicus inhibitor of growth family, member 4 (predicted) (Ing4_predicted), mRNA.			0.000688809	0.257333
XM_216738.3	XM_216738	LOC299151	S	5550	GACAGCTCAAAAGAATAAGGAAGCAATCCAGACCGAAATCCAGGCACGGC	PREDICTED: Rattus norvegicus similar to nesprin-2 (predicted) (LOC299151), mRNA.			0.000275892	0.255284
XM_575444.1	XM_575444	LOC500093	S	430	CACAGCCCTGAAGCCTGAAGATGTGGCTACATAGTTCTGTGCCAGTAGCC	PREDICTED: Rattus norvegicus similar to T cell receptor variable region:SUBUNIT=beta:ISOTYPE=4 (LOC500093), mRNA.			4.78e-05	0.253889
XM_214805.3	XM_214805	Znf444_predicted	S	1131	TTCGCCTGCTGGGAGTGTGGCAAGGGCTTCGGGAGACGTGAGCATGTGCT	PREDICTED: Rattus norvegicus zinc finger protein 444 (predicted) (Znf444_predicted), mRNA.			0.000595703	0.25379
XM_579117.1	XM_579117	Ka13	S	862	TCCAGGCCAAGAGTGCAGAACTGAACAAGGAAGTATCCTCCAATGCTGCC	PREDICTED: Rattus norvegicus type I keratin KA13 (Ka13), mRNA.			1.5e-06	0.252189
XM_235312.3	XM_235312	Sntb1_predicted	S	1677	GCTGAAATCACCACCGCCTGCACCTACAGAAACCAGGAATGCCGCTTGAC	PREDICTED: Rattus norvegicus syntrophin, basic 1 (predicted) (Sntb1_predicted), mRNA.			3.13e-05	0.251619
XM_218157.2	XM_218157	LOC292516	S	1269	AGTGCTCCGCAAGTGCTCATGATTCAGCACAGGGTCAGGAGAGGTGTGAG	PREDICTED: Rattus norvegicus similar to actin-like 7-alpha-like protein (LOC292516), mRNA.			0.000271414	0.250618
XM_342001.2	XM_342001	Zfp162	S	1297	GGTGGCCCCCACAGTTTCCCACACCCATTACCCAGCCTGACAGGTATGAT	PREDICTED: Rattus norvegicus zinc finger protein 162 (Zfp162), mRNA.			0.000731176	0.2466
XM_229925.3	XM_229925	Neb_predicted	S	19788	AGCTCCCACAGCAGCGATCATCCTCAGTTGCCACCCAGCAGACAACACTG	PREDICTED: Rattus norvegicus nebulin (predicted) (Neb_predicted), mRNA.			0.000190064	0.246328
XM_230346.3	XM_230346	LOC311264	S	4877	CATCGAGCACTATCGGAACAAGCTACGCCTGAAAGCCAAGAGGAAGGGGT	PREDICTED: Rattus norvegicus similar to G2 (predicted) (LOC311264), mRNA.			0.000695204	0.245905
XM_217136.2	XM_217136	Cd3g_predicted	S	531	GGTCTACCAGCCCCTCAAGGACCGGGAATATGAACAGTACAGCCGTCTCC	PREDICTED: Rattus norvegicus CD3 antigen, gamma polypeptide (predicted) (Cd3g_predicted), mRNA.			0.000516418	0.24096
XM_235318.2	XM_235318	Zhx2	S	2548	CAGGGCAGCGAGGAAAACGAGGAGTCAGGCATCGTGGACTTTGTGGAGGT	PREDICTED: Rattus norvegicus zinc fingers and homeoboxes 2 (Zhx2), mRNA.			0.00047775	0.239701
XM_578583.1	XM_578583	LOC503062	S	344	GATGGACAGGAAAACTGATGAGAGGATGCTCAGCAGAGGGCTGGAACTGG	PREDICTED: Rattus norvegicus similar to Ig gamma-1 chain C region membrane form (LOC503062), mRNA.			0.000543312	0.238287
NM_001000715.1	NM_001000715	Olr1501_predicted	S	711	TTCACCACTTGTGGTTCTCACCTATCTGTGGTGTCACTGTTCTATGGCAC	Rattus norvegicus olfactory receptor 1501 (predicted) (Olr1501_predicted), mRNA.	detection of chemical stimulus during sensory perception of smell [goid 50911] [evidence ISS]; G-protein coupled receptor protein signaling pathway [goid 7186] [evidence ISS]; olfactory receptor activity [goid 4984] [evidence ISS]; integral to membrane [goid 16021] [evidence ISS]	Olr1501	0.000954653	0.238155
XM_239438.3	XM_239438	Sema5b_predicted	S	3351	CACCTGATAGTCACTGGCGTGTCCTGCTTCCTGGGATCTGGGCTACTGAC	PREDICTED: Rattus norvegicus sema domain, seven thrombospondin repeats (type 1 and type 1-like), transmembrane domain (TM) and short cytoplasmic domain, (semaphorin) 5B (predicted) (Sema5b_predicted), mRNA.			0.000274598	0.236207
NM_022211.1	NM_022211	Fgf5	S	608	GGTCAAACCCCAGCACGTCTCCACCCACTTCCTACCCAGGTTCAAGCAGT	Rattus norvegicus fibroblast growth factor 5 (Fgf5), mRNA.	glial cell differentiation [goid 10001] [evidence IEA]; signal transduction [goid 7165] [evidence IEA]; cell proliferation [goid 8283] [evidence IEA]; regulation of cell cycle [goid 74] [evidence IEA]; nerve growth factor receptor binding [goid 5163] [evidence TAS]; growth factor activity [goid 8083] [evidence IEA]; fibroblast growth factor receptor binding [goid 5104] [evidence IEA]; extracellul…		0.000357718	0.235529
XM_228610.3	XM_228610	LOC302446	S	191	GCCACCAATCAGGAGTCTGATTGAGAGGTCAAAGTGTGGACCCTGTACCC	PREDICTED: Rattus norvegicus similar to Expressed sequence AW011752 (LOC302446), mRNA.			0.000165659	0.233931
XM_574376.1	XM_574376	LOC499089	S	710	GAGAATCTTCGAGCCTTTTTCTGCCCCCCTTTCTACATGCTGTAACCCCC	PREDICTED: Rattus norvegicus similar to carcinoembryonic antigen-related protein (LOC499089), mRNA.			7.71e-05	0.233808
XM_342922.2	XM_342922	LOC362604	S	3972	GGCCGAGGTCCGTGGCTCTGCTCCTGGACTCCTTTATAGACTGGCAGAAA	PREDICTED: Rattus norvegicus similar to toll-like receptor 12 (LOC362604), mRNA.			0.000231306	0.231047
XM_345858.2	XM_345858	LOC366961	S	4336	CAAGCACAGGCTCGCCCAGGGACTCGGAATCACACTCCATCCACACTCTT	PREDICTED: Rattus norvegicus similar to hypothetical protein FLJ25421 (LOC366961), mRNA.			0.000169667	0.229218
NM_001001047.1	NM_001001047	Olr367_predicted	S	677	TGAACTCCGCTGAGAGTCGGAAGAAGGCCATTTCCACCTGTGCATCCCAC	Rattus norvegicus olfactory receptor 367 (predicted) (Olr367_predicted), mRNA.	detection of chemical stimulus during sensory perception of smell [goid 50911] [evidence ISS]; G-protein coupled receptor protein signaling pathway [goid 7186] [evidence ISS]; olfactory receptor activity [goid 4984] [evidence ISS]; integral to membrane [goid 16021] [evidence ISS]	Olr367	0.000520518	0.227016
XM_342713.2	XM_342713	Mobk1b_predicted	S	768	CCATTGCGTCTGAAGAAAAAATTGTCCCAAAGGTAGGTTGGCCAGATAGC	PREDICTED: Rattus norvegicus MOB1, Mps One Binder kinase activator-like 1B (yeast) (predicted) (Mobk1b_predicted), mRNA.			0.000428827	0.226429
XM_342204.2	XM_342204	Fbxl7_predicted	S	2054	TCCAGGACTGTGAAGTTTCGGTAGAGGCCCTGCGGTTTGTGAAGCGCCAT	PREDICTED: Rattus norvegicus F-box and leucine-rich repeat protein 7 (predicted) (Fbxl7_predicted), mRNA.			0.000596841	0.225595
XM_573167.1	XM_573167	LOC497973	S	776	GTACCATGCTGCACCTCAGCCTCAGTACTCATGTGACTATTTGATATTCC	PREDICTED: Rattus norvegicus similar to myosin head domain containing 1 (LOC497973), mRNA.			0.000143338	0.22473
NM_001008911.1	NM_001008911	V1rc16	S	657	GCATCACCTGAGAAAAGGGCCACACAGTCTATCTTGGTGCTGGTCATTTG	Rattus norvegicus vomeronasal V1r-type receptor V1rc16 (V1rc16), mRNA.			0.000159411	0.224353
XM_213260.3	XM_213260	LOC287170	S	718	GGGCCTGGACTACAGAATAAATATGTTTGCTTTGTATCTTGTAAAAACCA	PREDICTED: Rattus norvegicus similar to chromosome 16 open reading frame 33; minus -99 protein (predicted) (LOC287170), mRNA.			0.000237014	0.222988
XM_344423.2	XM_344423	LOC364407	S	124	GGAGCAGAGACTGTAGAGAGCTGAGACCAAAAAGGACTGTGCTGGAGCTG	PREDICTED: Rattus norvegicus similar to 60S ribosomal protein L29 (P23) (LOC364407), mRNA.			0.000200261	0.220884
XM_578573.1	XM_578573	LOC503050	S	609	TGCGAGCACTGGTGGGAGAGCTGTGAGCACTGGAGGGAGAGCTGTGAGCA	PREDICTED: Rattus norvegicus similar to nitric oxide synthase (LOC503050), mRNA.			0.000858421	0.220782
XM_239171.3	XM_239171	Solh_predicted	S	3146	AATGCTGGCTTCTCTATCACCCATCGCCTGGCACATCGCAAGGCAGCCCA	PREDICTED: Rattus norvegicus small optic lobes homolog (Drosophila) (predicted) (Solh_predicted), mRNA.			0.000331564	0.217805
XM_234351.2	XM_234351	LOC299172	S	798	GACGAAGGGCTCAGTGTCCTCAGAAAGGGACTATGAGGGTCTGGTCATGA	PREDICTED: Rattus norvegicus similar to RIKEN cDNA 1700025B16 (LOC299172), mRNA.			1.66e-05	0.217804
XM_235168.3	XM_235168	Cpm_predicted	S	1384	CCGTGACCCCGTGGAATCGGGGATCGGTTACCCCAGGTTATGGCAACTCT	PREDICTED: Rattus norvegicus carboxypeptidase M (predicted) (Cpm_predicted), mRNA.			0.000570527	0.215714
NM_017037.1	NM_017037	Pmp22	S	1541	AGCCTTCGTCACTCCCACAGTTTTCTCACGGTCGGAGCATCAGGACGAGC	Rattus norvegicus peripheral myelin protein 22 (Pmp22), mRNA.	sensory perception of sound [goid 7605] [evidence IEA]; synaptic transmission [goid 7268] [evidence IEA]; myelination [goid 42552] [pmid 11456309] [evidence IDA]; negative regulation of cell proliferation [goid 8285] [evidence IEA]; peripheral nervous system development [goid 7422] [evidence IEA]; cell cycle arrest [goid 7050] [evidence IEA]; mechanosensory behavior [goid 7638] [evidence IEA]; ce…	Gas-3	0.000833826	0.21529
NM_001009507.1	NM_001009507	V1rj6	S	42	CTCATATTCCAGTTCTGTCTTGGTATCCTGGGGAACTCAGCACTGTTCTT	Rattus norvegicus vomeronasal V1r-type receptor V1rj6 (V1rj6), mRNA.			0.000486141	0.213723
NM_001000640.1	NM_001000640	Olr649_predicted	S	746	TGGGCCCTGTACTTTCATGTATATGCGACCTGACACTACCTTCTCTGAGG	Rattus norvegicus olfactory receptor 649 (predicted) (Olr649_predicted), mRNA.	detection of chemical stimulus during sensory perception of smell [goid 50911] [evidence ISS]; G-protein coupled receptor protein signaling pathway [goid 7186] [evidence ISS]; olfactory receptor activity [goid 4984] [evidence ISS]; integral to membrane [goid 16021] [evidence ISS]	Olr649	0.000781905	0.213361
XM_344773.2	XM_344773	Clecsf1_predicted	S	392	TTCCGACGAAATCAATGCCCTCCGAGACTACAGTAAGAGGAGCCTGCCAG	PREDICTED: Rattus norvegicus C-type (calcium dependent, carbohydrate-recognition domain) lectin, superfamily member 1 (cartilage-derived) (predicted) (Clecsf1_predicted), mRNA.			0.000515738	0.211673
XM_341307.2	XM_341307	LOC361032	S	2337	CATGTCTGGAATGCTGGTGCCTGTTGGGGTAGGGATAGCCGGAGCCTTGT	PREDICTED: Rattus norvegicus similar to 3632451O06Rik protein (predicted) (LOC361032), mRNA.			0.000738031	0.209676
XM_578303.1	XM_578303	LOC502804	S	84	TACCCATTTGCATTGGTACCTGCAGAAGCCAGGACAGTTACCTCAGCTTC	PREDICTED: Rattus norvegicus similar to rearranged immunoglobulin kappa chain variable region (LOC502804), mRNA.			0.000539021	0.209157
NM_173314.1	NM_173314	Zfp455	S	1319	GCCTTTCGTCATCACTCATCCCTCAGGAAACATAAGACAGTGCATACTGG	Rattus norvegicus zinc finger protein 455 (Zfp455), mRNA.	double-stranded DNA binding [goid 3690] [pmid 9655926] [evidence ISS]	Kzf2; Kzf-2	8.51e-05	0.205995
XM_580224.1	XM_580224	LOC501649	S	353	GCCTCAGGGGGTAGAAGTGTTTGCCCGGAGAGCTAGAGAGGACTTGAGTT	PREDICTED: Rattus norvegicus LOC501649 (LOC501649), mRNA.			0.000137332	0.203243
NM_001007642.1	NM_001007642	MGC93920	S	1780	AGCCCTGAAGACCACCTTCATCCGAGAGGGCCCAGCATGGGGTTCATGCA	Rattus norvegicus similar to RIKEN cDNA 1700048E23 (MGC93920), mRNA.			0.000603548	0.20249
NM_022867.2	NM_022867	Map1lc3b	S	1599	GGGTTGTGTACGTCGTCATGTCCCTGGTTTATAACTATGGTGCGGTCGGG	Rattus norvegicus microtubule-associated proteins 1A/1B light chain 3 (Map1lc3b), mRNA.	microtubule binding [goid 8017] [pmid 7908909] [evidence IDA]	Mpl3; Map1lc3; MGC93422	0.000122738	0.202382
XM_574003.1	XM_574003	LOC498729	S	541	CCCTTTACCTGTTGCACCTTGCACTGAAGATGTGTTCTGCAGAGGGGTGG	PREDICTED: Rattus norvegicus similar to chromosome 6 open reading frame 52 (LOC498729), mRNA.			0.00096353	0.202016
XM_214762.3	XM_214762	LOC292267	S	1810	CATGCCTTGTAAGAGCTCTCCCAGGAGGCGTGTGCATGATGCTTGAACAC	PREDICTED: Rattus norvegicus similar to RIKEN cDNA 1700052N19 (predicted) (LOC292267), mRNA.			0.000529556	0.201489
NM_054011.1	NM_054011	Sh3bp5	S	2029	GGACGGTTTTATAGCCTGCCCGCCAAGGGGCTTTATTCTAAGAGACGTGC	Rattus norvegicus SH3-domain binding protein 5 (BTK-associated) (Sh3bp5), mRNA.	signal transduction [goid 7165] [evidence IEA]; JNK cascade [goid 7254] [evidence NAS]; JUN kinase binding [goid 8432] [evidence IPI]; SH3/SH2 adaptor activity [goid 5070] [evidence IEA]; SH3 domain binding [goid 17124] [evidence TAS]; protein binding [goid 5515] [evidence IEA]; mitochondrion [goid 5739] [evidence IEA]	Sab; Vesp18	0.000777651	0.201355
XM_223486.3	XM_223486	Gba3_predicted	S	1321	GAAGATCCCGCTAGACCCCGGACTCCATACAGATCAGCCAAGGAATATGC	PREDICTED: Rattus norvegicus glucosidase, beta, acid 3 (cytosolic) (predicted) (Gba3_predicted), mRNA.			0.000170155	0.195869
XM_575290.1	XM_575290	Zfp64_predicted	S	1971	GATTCAGGACGGAACTACGGAAGTGACTGTGGTGAGCGACGGGGACCAGA	PREDICTED: Rattus norvegicus zinc finger protein 64 (predicted) (Zfp64_predicted), mRNA.			0.000440684	0.194175
XM_239606.3	XM_239606	LOC304286	S	4950	GCCAGCTTCTCCCTCACACACCTCACGGACTCAGACATTGAACAAGGAGG	PREDICTED: Rattus norvegicus similar to lemur tyrosine kinase 2 (LOC304286), mRNA.			0.000918988	0.192829
XM_236174.3	XM_236174	Olr1340_predicted	S	381	GTGGCTGCTGTCTTTTCAGTGGGCTTTACCGATGCTGTGATTCATGGGGG	PREDICTED: Rattus norvegicus olfactory receptor 1340 (predicted) (Olr1340_predicted), mRNA.			0.000733182	0.184861
XM_343079.2	XM_343079	Six1	S	2183	CCTACCTGTAGGCTGCCTCTGTCTACTCCTAGTTTCTACGTGACAGAGGG	PREDICTED: Rattus norvegicus sine oculis homeobox homolog 1 (Drosophila) (Six1), mRNA.			0.000193161	0.184311
XM_573421.1	XM_573421	LOC498203	S	768	GCCTTATGTCTGTGAAGGCTCTCAGGGATGTAGGCATAAGGGCAGGTTCC	PREDICTED: Rattus norvegicus similar to LRRGT00057 (LOC498203), mRNA.			0.000553779	0.1819
XM_222852.3	XM_222852	LOC289194	S	512	AAAGCCCGAGATTCAAACCAAGGCAGAGGCTAAGGCCCAGGGTGCAGCTC	PREDICTED: Rattus norvegicus similar to 60S ribosomal protein L29 (P23) (LOC289194), mRNA.			0.00044861	0.181144
XM_237179.3	XM_237179	Als2cr4_predicted	S	1344	CTCTGGCTTCTGGGGGGAAATGGAAACTGCCTGACAAGGAACCACAGCAG	PREDICTED: Rattus norvegicus amyotrophic lateral sclerosis 2 (juvenile) chromosome region, candidate 4 (predicted) (Als2cr4_predicted), mRNA.			0.000304873	0.170314
XM_577354.1	XM_577354	LOC364196	S	954	CAGTGCCCGTGATTACGAAGTGTCTCCTCCCAAGTACCATCTGAAAGCTG	PREDICTED: Rattus norvegicus similar to mortality factor 4 like 1 (LOC364196), mRNA.			0.00052037	0.161093
XM_577061.1	XM_577061	LOC501665	S	1601	CTGTCTCTGCGCCGCCTTCAAGCAGACTATGCCTCTCAGGCCCCTTTCAT	PREDICTED: Rattus norvegicus similar to protein P3 (LOC501665), mRNA.			0.000353282	0.152594
XM_219011.3	XM_219011	Trim21_predicted	S	1452	TCGGACCTCTGCGACCCTTCTTTAGTGTCGGTTTCAATGATGATGGGGGG	PREDICTED: Rattus norvegicus tripartite motif protein 21 (predicted) (Trim21_predicted), mRNA.			0.000467107	0.152145
NM_001000655.1	NM_001000655	Olr608_predicted	S	719	TCCCACAAAGGGGGCCTTCCAAAAAGCATTATCCACCTGTGCCTCACATC	Rattus norvegicus olfactory receptor 608 (predicted) (Olr608_predicted), mRNA.	detection of chemical stimulus during sensory perception of smell [goid 50911] [evidence ISS]; G-protein coupled receptor protein signaling pathway [goid 7186] [evidence ISS]; olfactory receptor activity [goid 4984] [evidence ISS]; integral to membrane [goid 16021] [evidence ISS]	Olr608	0.000286878	0.149491
XM_344924.2	XM_344924	LOC365314	S	551	CTACCGACCTCACGTGGTTTGAGCACATCGTGCCTTGTGGACTGGTTGGG	PREDICTED: Rattus norvegicus similar to RIKEN cDNA 2610209A20 (predicted) (LOC365314), mRNA.			0.000304513	0.148679
XM_576451.1	XM_576451	LOC501039	S	1382	GGGACAGAATGGAAAGAAGGGAATCTGGGTGCCAGGAGCAGAGTGGAGCC	PREDICTED: Rattus norvegicus similar to RIKEN cDNA C330005L02 (LOC501039), mRNA.			0.000878888	0.134512
XM_219729.3	XM_219729	LOC309261	S	1129	ATCTGGTGCCTGACAGTGATCCCCCTCACTATGAGTTCCTATGGGGTCCA	PREDICTED: Rattus norvegicus similar to Magea9 (LOC309261), mRNA.			9.1e-05	0.130048
XM_343503.2	XM_343503	LOC363164	S	2734	CAGGCAGTAACAGCTGGTGTGTGTTGTGCAGTGCTGCCCCATAGTGCCCT	PREDICTED: Rattus norvegicus similar to WD repeat endosomal protein (predicted) (LOC363164), mRNA.			0.00098855	0.078612
NM_145765.1	NM_145765	Tnfsf15	S	557	AGACAGCTACCCTGAGCCTGCCCACCTCCTTACAGGGACCAAGTCTGTGT	Rattus norvegicus tumor necrosis factor (ligand) superfamily, member 15 (Tnfsf15), mRNA.			0.000161979	-0.181486
NM_001006964.1	NM_001006964	MGC94542	S	1206	GAGGAGAGAACCCACACCCTCGTCACTGGCACATGCTCAATCTCACACTG	Rattus norvegicus similar to RIKEN cDNA 5430437P03 (MGC94542), mRNA.			0.000437358	-0.225076
XM_217284.3	XM_217284	Trex1_predicted	S	2409	TGCAGAGACAGATTTGGAAGACGCCGAGATGGACTGTAGCTGAGGGCCTG	PREDICTED: Rattus norvegicus three prime repair exonuclease 1 (predicted) (Trex1_predicted), mRNA.			0.000378417	-0.230166
NM_012841.1	NM_012841	Dcc	S	4612	GGCGAGTTTGGAAGGGCTAATGAAGCAACTCAATGCCATCACGGGCTCCG	Rattus norvegicus deleted in colorectal carcinoma (Dcc), mRNA.	axonogenesis [goid 7409] [evidence IEA]; apoptosis [goid 6915] [evidence IEA]; negative regulation of progression through cell cycle [goid 45786] [evidence IEA]; induction of apoptosis [goid 6917] [evidence IEA]; development [goid 7275] [evidence IEA]; transmembrane receptor activity [goid 4888] [evidence IEA]; receptor activity [goid 4872] [evidence IEA]; integral to plasma membrane [goid 5887] …		2.39e-05	-0.232861
NM_053931.1	NM_053931	Gp1bb	S	3544	GCCAGTACTACCAGAATGAGGCAACCTTGAGTCTTCAGAGCCTAGAGTGC	Rattus norvegicus peanut (Drosophila)-like 1 (Gp1bb), mRNA.	blood coagulation [goid 7596] [evidence IEA]; cell adhesion [goid 7155] [evidence IEA]; hemostasis [goid 7599] [evidence IEA]; protein binding [goid 5515] [evidence IEA]; integral to plasma membrane [goid 5887] [evidence IEA]; integral to membrane [goid 16021] [evidence IEA]; extracellular space [goid 5615] [evidence IEA]	Sept5; Pnutl1; Cdcrel1	0.000414888	-0.236398
NM_001008694.1	NM_001008694	Rcn3_predicted	S	1374	GCTAACCTGTCCTGCCTAGGAGCAATAAAAGCTGTTGCTGGGGAAAGAAA	Rattus norvegicus reticulocalbin 3, EF-hand calcium binding domain (predicted) (Rcn3_predicted), mRNA.	calcium ion binding [goid 5509] [evidence ISS]; protein binding [goid 5515] [evidence IEA]	Rcn3	0.000197311	-0.242007
XM_342808.2	XM_342808	Cbfa2t1_predicted	S	2832	GCAGCTTCCAAGTCAGCCAGCTGCCCTAAATAACCCTTCAACGTTTCTTC	PREDICTED: Rattus norvegicus core-binding factor, runt domain, alpha subunit 2; translocated to, 1; cyclin D-related (predicted) (Cbfa2t1_predicted), mRNA.			0.000441789	-0.258788
XM_226060.3	XM_226060	Epb4.1l4a_predicted	S	3682	GACCATCCAACTGTGTTTCTCACCTCTCCACCACAGCCAAGACCAGAGGC	PREDICTED: Rattus norvegicus erythrocyte protein band 4.1-like 4a (predicted) (Epb4.1l4a_predicted), mRNA.			0.000443281	-0.281612
XM_219805.3	XM_219805	Prkg1	S	1879	CTGCCAGCAAACCTGAGGGAAAGAGAGAAGATGAGTGCTCGGGGTCACCA	PREDICTED: Rattus norvegicus protein kinase, cGMP-dependent, type 1 (Prkg1), mRNA.			1.28e-05	-0.286536
XM_575955.1	XM_575955	LOC500586	S	168	GGCGAGAGGCAAAGCGCAGGAACCCAAGCAACAGAAACCAAGACTACATG	PREDICTED: Rattus norvegicus similar to LRRGT00057 (LOC500586), mRNA.			0.000228545	-0.294323
NM_031011.2	NM_031011	Amd1	S	2815	GAGCTGGGTCTTGTAACCCAGTAGATTTTGGCTTGAGGTCTGACTCCCCC	Rattus norvegicus S-adenosylmethionine decarboxylase 1 (Amd1), mRNA.	spermine biosynthesis [goid 6597] [evidence IEA]; spermidine biosynthesis [goid 8295] [evidence IEA]; adenosylmethionine decarboxylase activity [goid 4014] [evidence IEA]; lyase activity [goid 16829] [evidence IEA]; carboxy-lyase activity [goid 16831] [evidence IEA]	AMD1B; Amd1a	1.12e-05	-0.307625
NM_012930.1	NM_012930	Cpt2	S	2155	TGCAGGCTGAGCTGGAAGAGCCCAACTGAAGGTAGTGAGAGGTCGCAGCT	Rattus norvegicus carnitine palmitoyltransferase 2 (Cpt2), mRNA.	transport [goid 6810] [evidence IEA]; fatty acid beta-oxidation [goid 6635] [evidence IEA]; fatty acid metabolism [goid 6631] [evidence IEA]; carnitine O-palmitoyltransferase activity [goid 4095] [pmid 2355018] [evidence IMP]; transferase activity [goid 16740] [evidence IEA]; acyltransferase activity [goid 8415] [evidence IEA]; mitochondrial inner membrane [goid 5743] [evidence IEA]; mitochondrio…	CPTII	8.78e-05	-0.310238
XM_341095.2	XM_341095	LOC360821	S	1563	GCAGAGGCTGATGCTGTCTTTCTGGTCTCTGAGGCACTAACACACATGCG	PREDICTED: Rattus norvegicus similar to Putative protein 15E1.2 (predicted) (LOC360821), mRNA.			0.000541993	-0.311818
XM_345766.2	XM_345766	LOC366783	S	1121	GGAAGGCCACACCTCCATCCCTTTTGGAGAGCAGTAAAGAAGCACTGGAG	PREDICTED: Rattus norvegicus similar to CG17807-PA (predicted) (LOC366783), mRNA.			0.000114861	-0.33034
XM_574648.1	XM_574648	Rfx3_predicted	S	1625	GACCATGGGATGTACCAGGCTTTGGTGGAGATTCTCATCCCCGACGTCCT	PREDICTED: Rattus norvegicus regulatory factor X, 3 (influences HLA class II expression) (predicted) (Rfx3_predicted), mRNA.			0.000850496	-0.332075
XM_340844.2	XM_340844	LOC360568	S	2061	CCCACTACTTGGAGGCTGAGGCAGGAAGACTGCTATGGGTGTAAGGTCAG	PREDICTED: Rattus norvegicus similar to RIKEN cDNA 2810013M15 (LOC360568), mRNA.			0.000157527	-0.333386
XM_574265.1	XM_574265	Map3k7ip2_predicted	S	3377	GTGGTACAGCCCACGTCTGACCTAGCGTGGGGAGAGTCATGGGTATTTAC	PREDICTED: Rattus norvegicus mitogen-activated protein kinase kinase kinase 7 interacting protein 2 (predicted) (Map3k7ip2_predicted), mRNA.			2.15e-08	-0.335261
XM_341581.2	XM_341581	Rnf125_predicted	S	1790	CCAAGTCTTCAGGAGGTGAACACAGGTCAGGAGTGTAAGACCAGCCACAG	PREDICTED: Rattus norvegicus ring finger protein 125 (predicted) (Rnf125_predicted), mRNA.			0.000300305	-0.335316
XM_342928.2	XM_342928	Pum1_predicted	S	3832	TGTCCCGCTGACCTCACTGACCCTGGCAGATCCAACCAGCAACCAGAGAT	PREDICTED: Rattus norvegicus pumilio 1 (Drosophila) (predicted) (Pum1_predicted), mRNA.			2.28e-05	-0.336868
XM_215951.3	XM_215951	Kcng1	S	2430	CGGGGTGGGGGACACCAACAAGCCGGTCATCTCTGCTGTTTCAAAGGTGA	PREDICTED: Rattus norvegicus potassium voltage-gated channel, subfamily G, member 1 (Kcng1), mRNA.			1.45e-05	-0.345536
NM_031357.1	NM_031357	Cln2	S	2020	CACCAGCAGTCCCACCTAATGCTTACCACCTCTGCACTGACCGTATGCTC	Rattus norvegicus ceroid-lipofuscinosis, neuronal 2 (Cln2), mRNA.	proteolysis and peptidolysis [goid 6508] [evidence ISS]; lipid metabolism [goid 6629] [evidence ISS]; neurogenesis [goid 7399] [evidence ISS]; peptidase activity [goid 8233] [evidence IEA]; serine-type endopeptidase activity [goid 4252] [evidence IEA]; tripeptidyl-peptidase I activity [goid 19131] [evidence ISS]; hydrolase activity [goid 16787] [evidence IEA]; lysosome [goid 5764] [evidence ISS];…		0.000366888	-0.34763
XM_579696.1	XM_579696	LOC286890	S	1408	ATGTGACCAAATAGGAGAGTGAGACATCTGAGACGCCCCCGCCTCCCAGG	PREDICTED: Rattus norvegicus tropomyosin isoform 6 (LOC286890), mRNA.			2.5e-07	-0.348056
XM_579741.1	XM_579741	Ddah2	S	937	GCCGTCTAGGGAGTAGAATCAGGTAATAGAGGCTGGGTAGTCGTGGGAGA	PREDICTED: Rattus norvegicus dimethylarginine dimethylaminohydrolase 2 (Ddah2), mRNA.			8.29e-05	-0.350081
XM_214432.3	XM_214432	LOC291000	S	1906	CTACTTCCAGAGGAAGAGGGGAGAGAAGGATGGACTGACTGCCCACAGTT	PREDICTED: Rattus norvegicus similar to RIKEN cDNA 2210404D11 (predicted) (LOC291000), mRNA.			8.98e-05	-0.350835
XM_342592.2	XM_342592	Rae1_predicted	S	1409	GAAGTCGGGGTCTCGAGGGGATCATGAGCAGCAGTGTGTACTTGACAGCG	PREDICTED: Rattus norvegicus RAE1 RNA export 1 homolog (S. pombe) (predicted) (Rae1_predicted), mRNA.			0.000819021	-0.352325
XM_214600.3	XM_214600	LOC291705	S	2453	CTGGAGATCCTGGCTTCTGTGCCCGTGCGAGAGTCCCAATGCCATCAAAC	PREDICTED: Rattus norvegicus similar to hypothetical protein FLJ10006 (predicted) (LOC291705), mRNA.			0.00066455	-0.35491
XM_219347.3	XM_219347	Sephs2_predicted	S	1725	AATAAGGACTGGGAGAGGCTGATCAAACCTCAGAGCCAGGTGTTGGCGGC	PREDICTED: Rattus norvegicus selenophosphate synthetase 2 (predicted) (Sephs2_predicted), mRNA.			4.12e-09	-0.355724
XM_214648.3	XM_214648	LOC291921	S	2934	GGGAGCTGCCCACTGGGGAAGTACGGCAATGTGAAGACACCTTCCCAGAA	PREDICTED: Rattus norvegicus similar to Nedd4 binding protein 1 (predicted) (LOC291921), mRNA.			0.000381512	-0.362671
XM_343736.2	XM_343736	LOC363410	S	320	GACCCTCAGAGGAACCAGTGATGGAGAGCTCACCCAAATCCTATGTCCCA	PREDICTED: Rattus norvegicus similar to Ras-related protein Rab-27B (LOC363410), mRNA.			1.52e-06	-0.362878
XM_216764.2	XM_216764	LOC299264	S	563	TCAAAAGAAGTCAGCGCAGTAGTCCAGGCTCTTAGGGGAGGCTGAGGCGG	PREDICTED: Rattus norvegicus similar to ENSANGP00000002892 (predicted) (LOC299264), mRNA.			1.07e-09	-0.365999
XM_342231.2	XM_342231	LOC361931	S	2811	AAGGTTCATGGGCGCCTTCCTGTGCATGGAACGACGGATGGTCCTGAGTG	PREDICTED: Rattus norvegicus similar to RIKEN cDNA 4932438A13 (predicted) (LOC361931), mRNA.			0.00054729	-0.366194
NM_133515.1	NM_133515	Akap5	S	2276	GCAGAGGAACCCATAGTTGGCCAGGCAGAGGAAACTGTATTGAGGCATGC	Rattus norvegicus A kinase (PRKA) anchor protein 5 (Akap5), mRNA.	protein kinase binding [goid 19901] [pmid 2538452] [evidence IDA]	P150; Akap79; AKAP150	0.000255828	-0.369993
XM_346328.2	XM_346328	LOC367857	S	841	TTGTGGGATTTTTAAGGAGGAAACAGACCCAGACTCCTTTCCCGGCCCTC	PREDICTED: Rattus norvegicus similar to ubiquitin fusion degradation protein 2 (LOC367857), mRNA.			8.17e-05	-0.372189
XM_574100.1	XM_574100	LOC498818	S	735	ACCTAGTCAGAACCTCCCAGGGCGTGCTATCAAAGGGACCTCTCATCTGC	PREDICTED: Rattus norvegicus similar to KIAA1772 (LOC498818), mRNA.			1.28e-07	-0.375322
NM_145086.1	NM_145086	Pairbp1	S	1135	TGGTGGACGTGGGCGTGGTGGTCGTCCTAATCGTGGCAGCAGGACTGATA	Rattus norvegicus PAI-1 mRNA-binding protein (Pairbp1), mRNA.	RNA binding [goid 3723] [evidence IEA]; nucleus [goid 5634] [evidence IEA]	Rda288; MGC94773; Pai-Rbp1	0.000124251	-0.375518
NM_022386.2	NM_022386	Mafg	S	1242	GTGGAAGGTGTGTCAGTGTGTCCTGCGATGGGTCCGGTGTCACTGTTTAC	Rattus norvegicus v-maf musculoaponeurotic fibrosarcoma oncogene family, protein G (avian) (Mafg), mRNA.	hydrogen ion homeostasis [goid 30641] [pmid 11583919] [evidence IDA]		2e-05	-0.380611
XM_215177.3	XM_215177	Drap1_predicted	S	1094	GGGAGTCTGACAGGAGTCTGGGGCACTGAAGAAAGGAATGTGGTCTAGGG	PREDICTED: Rattus norvegicus Dr1 associated protein 1 (negative cofactor 2 alpha) (predicted) (Drap1_predicted), mRNA.			0.000206099	-0.382057
NM_134353.2	NM_134353	Pabpc1	S	2346	CTGTCTAAATTGATCAGGGACCACGAACAGAAACTCGTGCTTCACCGAAG	Rattus norvegicus poly(A) binding protein, cytoplasmic 1 (Pabpc1), mRNA.	mRNA polyadenylylation [goid 6378] [evidence IEA]; nucleic acid binding [goid 3676] [evidence IEA]; poly(A) binding [goid 8143] [evidence IEA]; mRNA binding [goid 3729] [pmid 11416190] [evidence IDA]	Pabp; Pabp1; MGC91496	0.000262639	-0.382156
XM_228906.3	XM_228906	LOC302656	S	5348	GCTGAGGCAGCCACTGGCAAGACCACTGGGGATCCTAGTATTGGACTATC	PREDICTED: Rattus norvegicus similar to KIAA0316 protein (LOC302656), mRNA.			0.000112277	-0.388579
XM_573676.1	XM_573676	LOC498427	S	1544	GAAAGGGTCCCCTGCAGCGAGTCCTCAAAGTAGTGATAACAGTGACACCC	PREDICTED: Rattus norvegicus similar to ubiquitin specific protease 34 (LOC498427), mRNA.			0.000988527	-0.39093
XM_217233.3	XM_217233	LOC300944	S	9682	AAGGCCATGTTGTGTCCCACCAGAGGTCAGCTCCAAGCTCCTCAAGAAGG	PREDICTED: Rattus norvegicus similar to 5-3 exonuclease (predicted) (LOC300944), mRNA.			9.63e-05	-0.395089
NM_030994.1	NM_030994	Itga1	S	3647	CCTTCCGACCTGAGTCAAGTGAATGTCTCGCTCCTCCTGTGGAAACCGAC	Rattus norvegicus integrin alpha 1 (Itga1), mRNA.	neutrophil chemotaxis [goid 30593] [evidence IEA]; cell-matrix adhesion [goid 7160] [evidence IEA]; integrin-mediated signaling pathway [goid 7229] [pmid 2380249] [evidence ISS]; response to antibiotic [goid 46677] [evidence IEA]; cell adhesion [goid 7155		5.28e-07	-0.399707
NM_017142.1	NM_017142	Adcy8	S	4195	GGGCTTTGCCTTCGACTACCGGGGAGAGATATATGTGAAGGGCATCAGCG	Rattus norvegicus adenylyl cyclase 8 (Adcy8), mRNA.	adenylate cyclase activation [goid 7190] [evidence IEA]; cyclic nucleotide biosynthesis [goid 9190] [evidence IEA]; proteolysis and peptidolysis [goid 6508] [evidence IEA]; cAMP-mediated signaling [goid 19933] [pmid 8163524] [evidence IDA]; intracellular signaling cascade [goid 7242] [evidence IEA]; cAMP biosynthesis [goid 6171] [evidence IEA]; magnesium ion binding [goid 287] [evidence IEA]; lya…	Ac8	0.000897965	-0.401846
XM_236192.2	XM_236192	Ddx6	S	986	CTCCAGGCTTCAGATAAACCAGTCGATCATTTTCTGCAACTCTTCTCAGT	PREDICTED: Rattus norvegicus DEAD (Asp-Glu-Ala-Asp) box polypeptide 6 (Ddx6), mRNA.			0.000444619	-0.405536
XM_214701.3	XM_214701	Banp_predicted	S	1958	CTGCTGGAAGGTGCCTCAGGGTTTGCGTCTCACTGCTGGTCTCCAAAGGA	PREDICTED: Rattus norvegicus Btg3 associated nuclear protein (predicted) (Banp_predicted), mRNA.			0.000100779	-0.409149
XM_215467.3	XM_215467	Cdk7	S	979	TCGTCCAGGGCCAACACCTGGATGCCAGCTTCCAAGACCAAACTGTCCAG	PREDICTED: Rattus norvegicus cyclin-dependent kinase 7 (homolog of Xenopus MO15 cdk-activating kinase) (Cdk7), mRNA.			0.000508558	-0.410881
NM_022289.2	NM_022289	Snx16	S	2043	TCACTGGGGTTGCCTCTTTCAGAACACTACCTCTTTTTGCTAATCAAGGC	Rattus norvegicus sorting nexin 16 (Snx16), mRNA.	intracellular signaling cascade [goid 7242] [evidence IEA]; early endosome to late endosome transport [goid 45022] [pmid 12813048] [evidence IDA]; intracellular protein transport [goid 6886] [evidence IEA]; transport [goid 6810] [evidence IEA]; protein transport [goid 15031] [evidence IEA]; protein transporter activity [goid 8565] [evidence IEA]; kinesin complex [goid 5871] [evidence IEA]		0.000889002	-0.414482
XM_212887.2	XM_212887	LOC293699	S	288	GATGCCAGGAACCCGTCTCTCAAGCAGCAACTCTTCGCCTATGCCATTCC	PREDICTED: Rattus norvegicus similar to ATP synthase lipid-binding protein, mitochondrial precursor (ATP synthase proteolipid P1) (ATPase protein 9) (ATPase subunit C) (LOC293699), mRNA.			0.000313387	-0.416176
NM_032062.1	NM_032062	Kalrn	S	8869	GTTACATCGTCAACAGGGTGAACCAGGGGACCTAGCTATCCCACCGTCCC	Rattus norvegicus kalirin, RhoGEF kinase (Kalrn), mRNA.	axonogenesis [goid 7409] [pmid 12177196] [evidence IDA]; signal transduction [goid 7165] [evidence IEA]; regulation of dendrite morphogenesis [goid 50773] [evidence IDA]; intracellular signaling cascade [goid 7242] [pmid 12177196] [evidence IDA]; neurogenesis [goid 7399] [pmid 12177196] [evidence IDA]; vesicle-mediated transport [goid 16192] [pmid 9285789] [evidence IDA]; guanyl-nucleotide exchan…	Duo; Hapip; Kalirin	2.69e-05	-0.418671
XM_216766.3	XM_216766	Cpsf2_predicted	S	2236	TGCGGGAAGGGATTCAAGCGGAATTTGTAGGGGGCGTACTTGTCTGCAAC	PREDICTED: Rattus norvegicus cleavage and polyadenylation specific factor 2 (predicted) (Cpsf2_predicted), mRNA.			8.56e-07	-0.419635
XM_234468.3	XM_234468	Rps6ka5_predicted	S	2574	GGAGGAAAATGAAGAGGACCAGCACCAGCACAGAGACTCGCAGCAGCTCC	PREDICTED: Rattus norvegicus ribosomal protein S6 kinase, polypeptide 5 (predicted) (Rps6ka5_predicted), mRNA.			1.03e-05	-0.42058
XM_236392.3	XM_236392	LOC315804	S	7568	CGTGCTTACTACACCAGAGGTGACAAAAGCAAGCCCTGTCGTGTGTTTCC	PREDICTED: Rattus norvegicus similar to hypothetical protein FLJ12994 (predicted) (LOC315804), mRNA.			4.3e-05	-0.424734
XM_575790.1	XM_575790	LOC500428	S	1182	GGGAGACCTATCAGAATCACACCAGACTTCTCGCCAAAAACTATGAAGGC	PREDICTED: Rattus norvegicus similar to putative RNA binding protein 1 (LOC500428), mRNA.			2.03e-06	-0.427132
XM_233842.3	XM_233842	Birc6_predicted	S	15315	GCTGCATTGATGTGGATTTCGTAGACACACAGGCTTCGAAGCACAAGCCA	PREDICTED: Rattus norvegicus baculoviral IAP repeat-containing 6 (predicted) (Birc6_predicted), mRNA.			0.000572868	-0.427466
XM_230033.3	XM_230033	Itga4	S	4568	TGCACTTATGGTTTTGTGACCCACTCTGTCTTAGTGCTGGGGAAGTCTGC	PREDICTED: Rattus norvegicus integrin alpha 4 (Itga4), mRNA.			3.87e-05	-0.429031
XM_214191.3	XM_214191	Xpo4_predicted	S	4540	GGGGCAATAATTATGCGAAAGTGGGTGTTATCCTCATGGCACGGGAGCTG	PREDICTED: Rattus norvegicus exportin 4 (predicted) (Xpo4_predicted), mRNA.			0.000624041	-0.430127
NM_133383.1	NM_133383	Scpep1	S	1708	GCGCATCCTCGGCTCCATCATAAGTTCAAAAGCCGCCTGCACCAAATGGG	Rattus norvegicus serine carboxypeptidase 1 (Scpep1), mRNA.	proteolysis and peptidolysis [goid 6508] [evidence IEA]; retinoic acid metabolism [goid 42573] [pmid 11447226] [evidence IEP]; carboxypeptidase activity [goid 4180] [evidence IEA]; catalytic activity [goid 3824] [evidence IEA]; aminopeptidase activity [goid 4177] [evidence IEA]; hydrolase activity [goid 16787] [evidence IEA]; serine carboxypeptidase activity [goid 4185] [pmid 11447226] [evidence …	Risc	2.48e-05	-0.432217
XM_579648.1	XM_579648	Ero1l	S	1808	CAGGCTCTCCAGCTAGAGTTGTGTTTGAGAAGCTGTAATAGCCACGAGGC	PREDICTED: Rattus norvegicus ERO1-like (S. cerevisiae) (Ero1l), mRNA.			4.75e-05	-0.443897
NM_199493.1	NM_199493	RGD735029	S	2238	GCACCTGGAGTCTTGGAGCCAGAGGGTGGAGACCATGAGTCCTTTTTAGG	Rattus norvegicus SEL1 domain containing protein RGD735029 (RGD735029), mRNA.		MGC72566	6.9e-05	-0.446724
XM_217837.3	XM_217837	Rgs17_predicted	S	718	GCGAGGAGAACCTACTCTTCTGGCTGGCCTGTGAAGACTTAAAGAAGGAG	PREDICTED: Rattus norvegicus regulator of G-protein signaling 17 (predicted) (Rgs17_predicted), mRNA.			0.000776892	-0.450094
XM_580105.1	XM_580105	LOC500687	S	952	AGTGGCGACATCTGGGCAAGTGGACCAAGTGATGTGTGCCTGATCTACCT	PREDICTED: Rattus norvegicus LOC500687 (LOC500687), mRNA.			0.000574979	-0.450953
XM_233139.3	XM_233139	LOC313340	S	5172	CAGGCAGCCAGCGCGTTAGTGGAGACGATCCGGCAGAGTATTCAGCAGAA	PREDICTED: Rattus norvegicus similar to hypothetical protein (predicted) (LOC313340), mRNA.			0.000769124	-0.451086
NM_001004107.1	NM_001004107	Tacc1a	S	7633	AGTGGCAGGGGGGCACACACTGCATTGACTCCTGCTGTCAGGACGGTGTT	Rattus norvegicus transforming, acidic coiled-coil containing protein 1a (Tacc1a), mRNA.	M phase of mitotic cell cycle [goid 87] [evidence ISS]; protein binding [goid 5515] [evidence ISS]		0.000586049	-0.454075
XM_579588.1	XM_579588	RragB	S	2016	CATGCCTGTGACCCCAGCAGTTGAGAAGCAGAGACAAGAGGATTGCTGCA	PREDICTED: Rattus norvegicus Ras-related GTP binding B (RragB), mRNA.			0.000829036	-0.460791
XM_574477.1	XM_574477	LOC499184	S	217	ACAGAGGCTCCTGGAAAGAGCGGCCCAGATCTTCCCGGTTGCTGCCAAGG	PREDICTED: Rattus norvegicus similar to LRRGT00082 (LOC499184), mRNA.			5.54e-06	-0.465174
XM_226510.2	XM_226510	Cdyl2_predicted	S	1839	GGCCTGGCTTCAATCTTCTCTCCAATGCAACTCGGCGTGACTCTTAGGGC	PREDICTED: Rattus norvegicus chromodomain protein, Y chromosome-like 2 (predicted) (Cdyl2_predicted), mRNA.			7.17e-05	-0.468044
XM_340961.2	XM_340961	LOC360690	S	1103	CCTGGACAGATGTCATACAGACCCTAAGAGAACACAAAGGCCAGCCCAGG	PREDICTED: Rattus norvegicus similar to LRRGT00194 (LOC360690), mRNA.			0.000203777	-0.468681
NM_031033.1	NM_031033	Gna11	S	845	GATCCTGCACTCACACTTGGTCGACTACTTCCCCGAGTTCGATGGGCCAC	Rattus norvegicus guanine nucleotide binding protein, alpha 11 (Gna11), mRNA.	protein amino acid ADP-ribosylation [goid 6471] [evidence IEA]; signal transduction [goid 7165] [evidence IEA]; G-protein coupled receptor protein signaling pathway [goid 7186] [evidence IEA]; guanyl nucleotide binding [goid 19001] [pmid 12684223] [evidence TAS]; signal transducer activity [goid 4871] [evidence IEA]; GTP binding [goid 5525] [evidence IEA]		0.000758964	-0.469324
NM_053535.1	NM_053535	Enpp1	S	2621	GCTCATCACGGGTCTCAGCTTCTACCAGGACCGACAGGAGTCAGTTTCAG	Rattus norvegicus ectonucleotide pyrophosphatase/phosphodiesterase 1 (Enpp1), mRNA.	nucleotide metabolism [goid 9117] [evidence IEA]; negative regulation of ossification [goid 30279] [evidence IEA]; skeletal development [goid 1501] [evidence IEA]; endonuclease activity [goid 4519] [evidence IEA]; nucleic acid binding [goid 3676] [evidence IEA]; catalytic activity [goid 3824] [evidence IEA]; nucleotide diphosphatase activity [goid 4551] [pmid 12121276] [evidence ISS]; phosphodies…	Pc1; Npps	2.35e-05	-0.47423
XM_574880.1	XM_574880	LOC499555	S	1118	CAAGTACCATATAAAGGCAGACCTATCAGAATCACACCAGACTTCTCGCC	PREDICTED: Rattus norvegicus similar to LRRGT00082 (LOC499555), mRNA.			3.53e-06	-0.474342
NM_031138.1	NM_031138	Ube2b	S	1358	TCCCCGTTGCATTCATCTTACACACTTGCAGGCTAGCGCATGCCACACGC	Rattus norvegicus ubiquitin-conjugating enzyme E2B, RAD6 homolog (S. cerevisiae) (Ube2b), mRNA.	protein modification [goid 6464] [evidence IEA]; DNA repair [goid 6281] [evidence IEA]; ubiquitin-dependent protein catabolism [goid 6511] [pmid 8048511] [evidence IEP]; ubiquitin cycle [goid 6512] [evidence IEA]; sperm axoneme assembly [goid 7288] [evidence IEA]; ubiquitin conjugating enzyme activity [goid 4840] [pmid 8048511] [evidence ISS]; ligase activity [goid 16874] [evidence IEA]; protein …		0.000231634	-0.476033
XM_574900.1	XM_574900	LOC499575	S	458	GATAATAGGGGGAGAGCCCAGGAGCGGCAGGACCCCTGCCTGAGACACCT	PREDICTED: Rattus norvegicus similar to LRRGT00176 (LOC499575), mRNA.			0.000818571	-0.477684
XM_579849.1	XM_579849	LOC498681	S	230	GGTCACATTGTCCTTGGTGCCTGGAGAAAGGCTGTGGTTTTGGGCAGTGG	PREDICTED: Rattus norvegicus LOC498681 (LOC498681), mRNA.			0.000611266	-0.477901
NM_139185.1	NM_139185	Gng8	S	500	GCCTGCCATTTAGGGGAAAATGAGGCACGGGGCAAAAACGTGGGGGCCAC	Rattus norvegicus guanine nucleotide binding protein (G protein), gamma 8 subunit (Gng8), mRNA.	signal transduction [goid 7165] [evidence IEA]; neurogenesis [goid 7399] [pmid 7896821] [evidence IEP]; G-protein coupled receptor protein signaling pathway [goid 7186] [evidence IEA]; signal transducer activity [goid 4871] [evidence IEA]; small GTPase regulator activity [goid 5083] [evidence IEA]; heterotrimeric G-protein complex [goid 5834] [pmid 7896821] [evidence TAS]		0.000885016	-0.481323
XM_236020.3	XM_236020	RICS_predicted	S	5128	CAGCAAGCGCCAGAGCAGTGTGACTGTCGTGTCCCAGTACGATAACCTGG	PREDICTED: Rattus norvegicus RhoGAP involved in beta-catenin-N-cadherin and NMDA receptor signaling (predicted) (RICS_predicted), mRNA.			0.00052515	-0.482157
XM_231158.3	XM_231158	Pbx3_predicted	S	2758	AGCCCAGATCGGCAACATTGGGTCTGACTCCTAACACGGACCATCCCAGC	PREDICTED: Rattus norvegicus pre B-cell leukemia transcription factor 3 (predicted) (Pbx3_predicted), mRNA.			0.000261498	-0.482319
XM_221595.3	XM_221595	Epha6_predicted	S	2152	AAGACTGCGGTGCAGGACTTCGATTCATCCCAAGACCCACCGGACTTATC	PREDICTED: Rattus norvegicus Eph receptor A6 (predicted) (Epha6_predicted), mRNA.			7.39e-05	-0.48394
NM_017235.1	NM_017235	Hsd17b7	S	1306	GCGTGATGGGGACACAGTACAGCCTGAATCTTCTTTTAGTCCCAGCGAGG	Rattus norvegicus hydroxysteroid (17-beta) dehydrogenase 7 (Hsd17b7), mRNA.	metabolism [goid 8152] [evidence IEA]; cholesterol biosynthesis [goid 6695] [evidence IEA]; steroid biosynthesis [goid 6694] [evidence IEA]; oxidoreductase activity [goid 16491] [evidence IEA]; 3-keto sterol reductase activity [goid 253] [evidence IEA]; 3-keto-steroid reductase activity [goid 50576] [evidence IEA]; estradiol 17-beta-dehydrogenase activity [goid 4303] [evidence IEA]; endoplasmic r…		0.000195095	-0.484283
NM_001009629.1	NM_001009629	Rfc3	S	1093	AGAAGTTCATGGAGGACGGGCTGGAAGGCATGGTGTTCTGACTCGGCTCC	Rattus norvegicus replication factor C (activator 1) 3 (Rfc3), mRNA.	DNA strand elongation [goid 6271] [evidence IEA]; DNA replication [goid 6260] [evidence IEA]; nucleoside-triphosphatase activity [goid 17111] [evidence IEA]; enzyme activator activity [goid 8047] [evidence IEA]; DNA-directed DNA polymerase activity [goid 3887] [evidence IEA]; DNA binding [goid 3677] [evidence IEA]; nucleotide binding [goid 166] [evidence IEA]; ATP binding [goid 5524] [evidence IE…	MGC109141	0.000995037	-0.491892
XM_345298.2	XM_345298	Ddah1	S	2354	AGACTGGGCCTCATCTCGTCCCCCTCAGTGGCCGGAAGTGAGAAAATCAA	PREDICTED: Rattus norvegicus dimethylarginine dimethylaminohydrolase 1 (Ddah1), mRNA.			0.000154254	-0.498166
XM_341843.2	XM_341843	Ankrd27_predicted	S	1459	GCCAGTGGGATTTGCGCAGTTAGTAGCCTGCTCCATTAATCCCCGCCATC	PREDICTED: Rattus norvegicus ankyrin repeat domain 27 (VPS9 domain) (predicted) (Ankrd27_predicted), mRNA.			5.29e-06	-0.499232
NM_153470.1	NM_153470	Lzts1	S	4738	AGTGCCCCTCAGTGGAGACTGCTTTCCCTCTTGAACACTGGAGCCCTCAG	Rattus norvegicus leucine zipper, putative tumor suppressor 1 (Lzts1), mRNA.	regulation of synaptic plasticity [goid 48167] [pmid 12415013] [evidence NAS]; negative regulation of progression through cell cycle [goid 45786] [evidence IEA]; cell cycle [goid 7049] [evidence IEA]; transcription factor activity [goid 3700] [evidence IEA]; dendritic spine [goid 43197] [pmid 12415013] [evidence IDA]; cytoplasm [goid 5737] [evidence IEA]; synapse [goid 45202] [pmid 12415013] [evi…	Psdzip70	0.000681038	-0.499671
XM_347157.2	XM_347157	Dtx2	S	2529	GCAGGGACTACCACACTCCCAGCTTCTGGTCAGCTTCTCGTACCTCAGAT	PREDICTED: Rattus norvegicus deltex 2 homolog (Drosophila) (Dtx2), mRNA.			0.000855978	-0.50099
NM_053402.1	NM_053402	Wnt4	S	1083	ACCACCTGCGTGGCCCAGGGAAGGCCAATAACTTAAACAGTCTCCCGCCA	Rattus norvegicus wingless-related MMTV integration site 4 (Wnt4), mRNA.	hormone metabolism [goid 42445] [evidence IEA]; gametogenesis [goid 7276] [evidence IEA]; signal transduction [goid 7165] [evidence IEA]; female gonad development [goid 8585] [evidence IEA]; cell-cell signaling [goid 7267] [evidence IEA]; organ morphogenesis [goid 9887] [evidence IEA]; frizzled-2 signaling pathway [goid 7223] [evidence IEA]; female gamete generation [goid 7292] [evidence IEA]; Wn…	MGC112773	0.000222501	-0.502181
XM_236307.3	XM_236307	Brunol6_predicted	S	1773	CTGGCTGAGGATCGACTGATCTAAGGGAACCAGCAGAGAGCCTCGGGGGT	PREDICTED: Rattus norvegicus bruno-like 6, RNA binding protein (Drosophila) (predicted) (Brunol6_predicted), mRNA.			0.000477279	-0.506128
NM_012672.1	NM_012672	Thrb	S	4321	CAGTCAAGGAGAACACGCTCATCCTGCTGGGGCACTCACTGACAAATGGT	Rattus norvegicus thyroid hormone receptor beta (Thrb), mRNA.	sensory perception of sound [goid 7605] [evidence IEA]; regulation of transcription, DNA-dependent [goid 6355] [evidence IEA]; negative regulation of transcription [goid 16481] [evidence IEA]; organ morphogenesis [goid 9887] [evidence IEA]; regulation of heart contraction rate [goid 8016] [evidence IEA]; steroid hormone receptor activity [goid 3707] [evidence IEA]; transcription corepressor activ…	ERBA2; Nr1a2; T3rec; TRbeta; RATT3REC; C-erba-beta	2.8e-05	-0.506796
XM_341860.2	XM_341860	Kdelr1_predicted	S	1444	AAATAAGGGGACGCTATGGGCTTAGGCAAGGGAAAGAGGTTGGCTGACCC	PREDICTED: Rattus norvegicus KDEL (Lys-Asp-Glu-Leu) endoplasmic reticulum protein retention receptor 1 (predicted) (Kdelr1_predicted), mRNA.			8.73e-05	-0.513898
NM_139094.1	NM_139094	Rbm16	S	4478	GGTGTGGCACATCTCCATATCTCTAGGCTGCTGCAGGGTTTTAAGGTGAC	Rattus norvegicus RNA binding motif protein 16 (Rbm16), mRNA.	transcription from RNA polymerase II promoter [goid 6366] [evidence IMP]; mRNA processing [goid 6397] [evidence IMP]; protein domain specific binding [goid 19904] [evidence IMP]; nucleus [goid 5634] [evidence IMP]		0.000256476	-0.517572
NM_175763.2	NM_175763	Igsf1	S	4247	CACCTGAGTTGGGTCAAGAGGGTTCTGGGAGTGACAAGTTCTACCAGGTC	Rattus norvegicus immunoglobulin superfamily, member 1 (Igsf1), mRNA.	coreceptor activity [goid 15026] [pmid 11266515] [evidence IDA]	Inhbp	0.000244175	-0.521307
XM_344235.2	XM_344235	LOC364144	S	8855	CTATTTCCATCACCAGACGCTAGGCCAGACGGGCAGTTTCGCGGTCATCG	PREDICTED: Rattus norvegicus similar to 2510002A14Rik protein (predicted) (LOC364144), mRNA.			0.000115664	-0.5261
NM_054006.1	NM_054006	Unr	S	3558	ATGACAAGGGTCAGCTCAGGGGTTGTGGGGGAGGGCGTTTTCATCTTCCC	Rattus norvegicus upstream of NRAS (Unr), mRNA.	regulation of transcription, DNA-dependent [goid 6355] [evidence IEA]; DNA binding [goid 3677] [evidence IEA]; RNA binding [goid 3723] [evidence IEA]		5.54e-05	-0.526192
NM_133414.1	NM_133414	Mclc	S	3388	CGAGTGACTAGCGAGAGGAGCGAGCGTTTGTCTTGGAGGTTAAAGCCCAC	Rattus norvegicus Mid-1-related chloride channel 1 (Mclc), mRNA.	chloride channel activity [goid 5254] [pmid 11279057] [evidence IMP]; endoplasmic reticulum [goid 5783] [pmid 11279057] [evidence IMP]; microsome [goid 5792] [pmid 11279057] [evidence IMP]; Golgi apparatus [goid 5794] [pmid 11279057] [evidence IMP]		0.000573462	-0.5273
XM_216586.3	XM_216586	LOC298604	S	10515	CCCTGTGGCCGTGACCAGGAGGATGTCGTAAGCCAGACCGAGTCCCTCAA	PREDICTED: Rattus norvegicus similar to Msx-2 interacting nuclear target protein (LOC298604), mRNA.			4.43e-06	-0.530077
XM_579504.1	XM_579504	Nell2	S	2392	CCTGCCTGGACGAGATGAACGTGGTTCGCTTCACTGGGTCTTCCTGGATC	PREDICTED: Rattus norvegicus nel-like 2 homolog (chicken) (Nell2), mRNA.			3.21e-06	-0.53516
NM_013012.1	NM_013012	Prkg2	S	2760	CAGGGCTCAGCAGACACCAGGGACTTCCTCCTCCGATTGTGGTTTCCAGA	Rattus norvegicus protein kinase, cGMP-dependent, type II (Prkg2), mRNA.	signal transduction [goid 7165] [evidence IEA]; protein amino acid phosphorylation [goid 6468] [pmid 8698857] [evidence TAS]; regulation of cell cycle [goid 74] [evidence IEA]; protein kinase activity [goid 4672] [evidence IEA]; 3',5'-cGMP binding [goid 3	cGKII; GDPKII	0.000486995	-0.538026
NM_134408.1	NM_134408	Lphn2	S	5497	CTCTGTTTATTCTGGAACAGAGGGCGAAGGGGTCACTGGGCACTTCTCAC	Rattus norvegicus latrophilin 2 (Lphn2), mRNA.	G-protein coupled receptor activity [goid 4930] [pmid 10026162] [evidence TAS]	Cirl2; Cl2ac; Cirl-2	0.000102716	-0.538341
XM_574492.1	XM_574492	LOC499206	S	1433	CACACCAGACTTCTCGCCAGAAACTATGAAGGCCAGAAGATCCTAGACTG	PREDICTED: Rattus norvegicus similar to LRRGT00057 (LOC499206), mRNA.			0.000216319	-0.542861
NM_198766.1	NM_198766	RGD735106	S	899	GGCCAGAATGGGTCATTCACCATGGCAGTCTGCATTCTGGGGTCTCTGAT	Rattus norvegicus similar to RIKEN cDNA 0610011N22 gene (RGD735106), mRNA.		MGC73017	8.64e-05	-0.548499
XM_575859.1	XM_575859	LOC500495	S	1674	CCTGCACTGATGTCATACAGACCCTAAGAGAACACAAATGCCAGCCCAGG	PREDICTED: Rattus norvegicus similar to LRRGT00176 (LOC500495), mRNA.			0.000135864	-0.550043
XM_217113.3	XM_217113	LOC300644	S	3084	GAGAGCGACGAGAAGAGGAACCGCTATCACTGACAAGGCAGGACCAGGGG	PREDICTED: Rattus norvegicus similar to RIKEN cDNA A930008A22 (predicted) (LOC300644), mRNA.			0.000197621	-0.550717
XM_222275.3	XM_222275	Coro1c_predicted	S	3122	TAGGAACCCCTCTGCGACCTCCAAACCATCAGGGAAATCCGCCCCAGAGA	PREDICTED: Rattus norvegicus coronin, actin binding protein 1C (predicted) (Coro1c_predicted), mRNA.			9.59e-06	-0.550796
XM_218717.3	XM_218717	Cyfip1_predicted	S	3844	AGCCAGCAGCTGAGGGCTAAGCTCATCAGATCCCAGTAACTGATGGCATG	PREDICTED: Rattus norvegicus cytoplasmic FMR1 interacting protein 1 (predicted) (Cyfip1_predicted), mRNA.			4.89e-07	-0.552296
NM_199376.1	NM_199376	Sil1	S	1455	AGCTTGGTGAAGGAGCTAAGATGAGGCTGCCACGCTGAGACAGGACTGGA	Rattus norvegicus endoplasmic reticulum chaperone SIL1 homolog (S. cerevisiae) (Sil1), mRNA.	protein folding [goid 6457] [pmid 12356756] [evidence ISS]; ATP:ADP antiporter activity [goid 5471] [pmid 12356756] [evidence ISS]	MGC72590	2.15e-05	-0.55307
NM_139090.1	NM_139090	Acvr1c	S	1623	CCTAAGGCGCATACAGGCGACGGGAAAGCCCTCACCACTCTCTTTCATGT	Rattus norvegicus activin receptor-like kinase 7 (Acvr1c), mRNA.	protein amino acid phosphorylation [goid 6468] [evidence IEA]; receptor signaling protein serine/threonine kinase activity [goid 4702] [pmid 8940033] [evidence ISS]; activin binding [goid 48185] [pmid 8940033] [evidence IPI]; receptor activity [goid 4872] [evidence IEA]; transferase activity [goid 16740] [evidence IEA]; ATP binding [goid 5524] [evidence IEA]; protein serine/threonine kinase activ…	Alk7; Alk-7; habrec1	0.000509458	-0.554498
XM_576100.1	XM_576100	LOC500717	S	1771	AGAGCTTAACATGGTGGGAGGAAGTAAGAAGGGCCAAGAGGGCACGGGCG	PREDICTED: Rattus norvegicus similar to GTL2, imprinted maternally expressed untranslated (LOC500717), mRNA.			0.000218671	-0.56009
XM_573154.1	XM_573154	LOC497964	S	224	TTGCCGTGGAGTATTCGCCATGAAAGGGTGCGAGGAGCTGCTGAAGGACG	PREDICTED: Rattus norvegicus similar to Rab11-FIP4-like (LOC497964), mRNA.			0.000389195	-0.560202
XM_343839.2	XM_343839	Atp2b3	S	4387	GTTCCACCATGTGTTCACTATTTGGGCTGTGCAATGCGGTAGGGGCTAGC	PREDICTED: Rattus norvegicus ATPase, Ca++ transporting, plasma membrane 3 (Atp2b3), mRNA.			2.41e-12	-0.566624
XM_574349.1	XM_574349	LOC499068	S	1347	AGCCTTCAGCAACAGTTCATCGCTCGCACAGCATCAGAGAAGCCACACCG	PREDICTED: Rattus norvegicus similar to Zfp583 protein (LOC499068), mRNA.			2.96e-06	-0.573235
XM_579373.1	XM_579373	LOC497770	S	6474	GCTGACACTGCTGAGGAGAACTCCATTGTGCAAGTGACCCGTCATCACGC	PREDICTED: Rattus norvegicus hypothetical gene supported by NM_013119 (LOC497770), mRNA.			0.000230697	-0.576943
NM_182955.1	NM_182955	Zfp191	S	963	GAATCCACAGCGGGGAGAAGCCTTACGGATGTGTCGAATGTGGGAAAGCC	Rattus norvegicus zinc finger protein 191 (Zfp191), mRNA.			5.19e-05	-0.57801
NM_019195.2	NM_019195	Cd47	S	1619	GCGTTGCCATCGTTCACACACACCCCCTTTGACATACAGCGCACCCAGGT	Rattus norvegicus CD47 antigen (Rh-related antigen, integrin-associated signal transducer) (Cd47), mRNA.	cell-matrix adhesion [goid 7160] [evidence IEA]; integrin-mediated signaling pathway [goid 7229] [evidence IEA]; cell migration [goid 16477] [evidence IDA]; opsonization [goid 8228] [evidence IEA]; positive regulation of phagocytosis [goid 50766] [evidence IEA]; protein binding [goid 5515] [evidence IEA]; integral to plasma membrane [goid 5887] [evidence IEA]; extracellular space [goid 5615] [evi…	Itgp; MGC93490	0.000205925	-0.588425
NM_032071.1	NM_032071	Synj2	S	4782	AAGCTTGCTCTCAGGACACTGGGAAATGTGCTGTTGCATTCGGGATATGG	Rattus norvegicus synaptojanin 2 (Synj2), mRNA.	inositol-polyphosphate 5-phosphatase activity [goid 4445] [pmid 9388224] [evidence TAS]; phosphoinositide 5-phosphatase activity [goid 4439] [evidence IEA]; nucleic acid binding [goid 3676] [evidence IEA]; inositol or phosphatidylinositol phosphatase activity [goid 4437] [evidence IEA]; phosphatidylinositol-4,5-bisphosphate 5-phosphatase activity [goid 1668] [evidence IEA]; RNA binding [goid 3723…		5.59e-05	-0.58953
XM_579988.1	XM_579988	LOC499620	S	343	CGTTGCCGGGTCCTCCTGACAAAATTCGGCTCGTGGAACGTCTCTCACGT	PREDICTED: Rattus norvegicus LOC499620 (LOC499620), mRNA.			5.09e-05	-0.590227
NM_001008316.1	NM_001008316	Plag1	S	3162	TGGGCTTCCTCTTGTCAGACAGCCACCAAGAATGTCATCGGTAGCTCCGC	Rattus norvegicus pleiomorphic adenoma gene 1 (Plag1), mRNA.	nucleic acid binding [goid 3676] [evidence IEA]; transcription factor activity [goid 3700] [evidence IEA]; zinc ion binding [goid 8270] [evidence IEA]; nucleus [goid 5634] [evidence IEA]	MGC94626	0.000629592	-0.600606
XM_238200.2	XM_238200	LOC294350	S	647	CAGAGGAGGAGCAGCTCTGGATGGGTCCGTGGAATAGCCTCCATATACCA	PREDICTED: Rattus norvegicus hypothetical LOC294350 (LOC294350), mRNA.			1.2e-10	-0.605681
XM_233953.3	XM_233953	LOC313940	S	1202	ACGAGAACTGCGGTTGTTCCTCAGGGATGTTACCAAGAGGCTGGCCACAG	PREDICTED: Rattus norvegicus similar to Hypothetical protein KIAA1240 (LOC313940), mRNA.			2.36e-07	-0.608501
XM_579796.1	XM_579796	LOC498208	S	1008	CATTCTCCACGTGATGAGTATGGAATGACAAACGCCGTGCTGCTATCCCG	PREDICTED: Rattus norvegicus LOC498208 (LOC498208), mRNA.			1.77e-06	-0.609148
NM_053484.1	NM_053484	Gas7	S	5942	CCCTGGGGAAAGAGATACCCAGAAGCACCCCCTTACAACCTGAGCACATG	Rattus norvegicus growth arrest specific 7 (Gas7), mRNA.	neurogenesis [goid 7399] [evidence ISS]; development [goid 7275] [evidence IEA]; kinesin complex [goid 5871] [evidence IEA]		0.00013433	-0.612011
XM_575045.1	XM_575045	LOC499716	S	1374	GATTCCTTCCGAGGTCTGGAGAGGATTATCACACCTGTAGCAATTGCCAG	PREDICTED: Rattus norvegicus similar to FLJ14281 protein (LOC499716), mRNA.			7.41e-05	-0.615249
XM_227282.2	XM_227282	Slitrk3_predicted	S	2985	CAGTCTGCTACTAGAACGTGAGAGGCCACAGCCTGCTCCATGCACAGTGG	PREDICTED: Rattus norvegicus SLIT and NTRK-like family, member 3 (predicted) (Slitrk3_predicted), mRNA.			0.000216591	-0.616877
XM_217115.3	XM_217115	Sorl1_predicted	S	5607	GAGGACGACGAAGATGCTCCCATGATTACCGGATTCTCAGACGATGTCCC	PREDICTED: Rattus norvegicus sortilin-related receptor, L(DLR class) A repeats-containing (predicted) (Sorl1_predicted), mRNA.			4.93e-05	-0.619799
XM_340885.2	XM_340885	Cbx1_predicted	S	2649	CATTGGCTCAAGTATTGCAGGAGGGCCTATGGGAGATGGAGGAGGGGAGC	PREDICTED: Rattus norvegicus chromobox homolog 1 (Drosophila HP1 beta) (predicted) (Cbx1_predicted), mRNA.			0.000514014	-0.622154
XM_235264.3	XM_235264	Trps1_predicted	S	2402	TGGAGAGGGCAAGACCAAGGACGAATCCCAGTCGCTGTTACGGGCTGTGA	PREDICTED: Rattus norvegicus trichorhinophalangeal syndrome I (predicted) (Trps1_predicted), mRNA.			2.27e-05	-0.622487
XM_230311.2	XM_230311	LOC311236	S	3708	ATGATGAGATCACTGGGGACACGCCCATGGAAAGCCACCTGCCCATGCCT	PREDICTED: Rattus norvegicus similar to NAG14 protein (predicted) (LOC311236), mRNA.			0.000537413	-0.626511
XM_227409.3	XM_227409	Ash1l_predicted	S	8719	AGGCACAGCCAGAGGGAACGGCTCAACCAGATCCTGCTCAACCTCCTGGA	PREDICTED: Rattus norvegicus ash1 (absent, small, or homeotic)-like (Drosophila) (predicted) (Ash1l_predicted), mRNA.			4.63e-05	-0.62922
XM_218858.3	XM_218858	Cpeb1_predicted	S	2512	GGTTTGTCGCACCTTATGTTGCACTTACGTTGGGGGAGGGTTGATAGAAG	PREDICTED: Rattus norvegicus cytoplasmic polyadenylation element binding protein 1 (predicted) (Cpeb1_predicted), mRNA.			1.98e-05	-0.629403
XM_219998.3	XM_219998	Sorcs3_predicted	S	4449	CCCGAGGAGCTGATGGACAAGGAGCTGGACACACGGGTCATAGGAAGCAT	PREDICTED: Rattus norvegicus sortilin-related VPS10 domain containing receptor 3 (predicted) (Sorcs3_predicted), mRNA.			0.000105269	-0.629884
XM_226907.3	XM_226907	LOC310200	S	2355	TTCCAGCCAGAGCGCGCAGCGTCCAAGGGCAACACCAAGGACAGCATCTA	PREDICTED: Rattus norvegicus similar to RIKEN cDNA 5730557B15 (LOC310200), mRNA.			6.84e-10	-0.634325
XM_233490.3	XM_233490	Mycl1	S	3108	GCCGTCTTCGGCGGCTCCAGGTGGAATCTAAGTACAGCCCTCAATCTAAG	PREDICTED: Rattus norvegicus v-myc myelocytomatosis viral oncogene homolog 1, lung carcinoma derived (avian) (Mycl1), mRNA.			3e-15	-0.635506
NM_139330.1	NM_139330	Sipa1l1	S	6115	CTGAGGCTGCAGGAGGAGTCCCAGAATGCCTCGGACAAGCTGAAGAAGTT	Rattus norvegicus signal-induced proliferation-associated 1 like 1 (Sipa1l1), mRNA.	intracellular signaling cascade [goid 7242] [evidence IEA]; GTPase activator activity [goid 5096] [pmid 12059963] [evidence TAS]; protein binding [goid 5515] [pmid 12059963] [evidence IPI]	Spa1; Spar; Spa-1	1.72e-07	-0.6412
XM_216732.3	XM_216732	Slc38a6_predicted	S	2226	TGCTGCTGTTGCCTGCCAAGGGCTGGGGTTAGAAACTGGGCCACCATCCT	PREDICTED: Rattus norvegicus solute carrier family 38, member 6 (predicted) (Slc38a6_predicted), mRNA.			7.99e-11	-0.642084
XM_342068.2	XM_342068	LOC361774	S	3133	CGCTGCTGGAGGGTGTGATTGTGTTAGAGGAGTTCTGCAAGGAGCTGGCG	PREDICTED: Rattus norvegicus LOC361774 (predicted) (LOC361774), mRNA.			8.17e-07	-0.643061
NM_017075.1	NM_017075	Acat1	S	1519	GGCATGGCTCAGCCGTTAAGAGCACTTGTTGCTACCTGTGTGGTGCATGG	Rattus norvegicus acetyl-coenzyme A acetyltransferase 1 (Acat1), mRNA.	lipoprotein biosynthesis [goid 42158] [evidence ISS]; transferase activity [goid 16740] [evidence IEA]; acyltransferase activity [goid 8415] [evidence IEA]; acetyl-CoA C-acetyltransferase activity [goid 3985] [pmid 2478525] [evidence IDA]; mitochondrion [goid 5739] [pmid 2478525] [evidence TAS]	RATACAL	6.04e-07	-0.643176
XM_575695.1	XM_575695	LOC500343	S	277	TCGAGGGCAGCACCCCGCAAGCGAACTTGAGCCTCGGGACCACAGAAATA	PREDICTED: Rattus norvegicus similar to LRRGT00176 (LOC500343), mRNA.			9.24e-05	-0.645854
XM_226107.3	XM_226107	Brunol4_predicted	S	5363	ACTAGGAGGAGATGCTGCTGCCAACCGATCCTGGGGCTTTTCCAGCCCGT	PREDICTED: Rattus norvegicus bruno-like 4, RNA binding protein (Drosophila) (predicted) (Brunol4_predicted), mRNA.			1.08e-05	-0.656424
XM_234266.3	XM_234266	LOC314198	S	1839	GATAATGTCAGAAGACCTGGGCTGCAGTTTGCTCTCTGCCACACGCAGAG	PREDICTED: Rattus norvegicus similar to cyclin-dependent kinase-like 1 (CDC2-related kinase) (LOC314198), mRNA.			5.23e-07	-0.658504
XM_227078.3	XM_227078	LOC310358	S	1658	CAGCAGCTCTGTGCGAAGCAGCTAGGACTACCATGCAAACAGACTTTTGG	PREDICTED: Rattus norvegicus similar to RIKEN cDNA B130016O10 gene (predicted) (LOC310358), mRNA.			0.000967014	-0.663817
XM_217218.3	XM_217218	LOC300870	S	1523	GGCTAATGTCACTTGCTATTACCAGCCGGCCCCCTATGTCGCAGATGCTA	PREDICTED: Rattus norvegicus similar to hypothetical protein FLJ20037 (predicted) (LOC300870), mRNA.			0.000606443	-0.664092
NM_024159.1	NM_024159	Dab2	S	3008	GGGCCCCACATTGTTTTCATTCCAGACACTTTGCAGCTGTTTGACCCTGA	Rattus norvegicus disabled homolog 2 (Drosophila) (Dab2), mRNA.	cellular morphogenesis during differentiation [goid 904] [evidence IEA]; excretion [goid 7588] [evidence IEA]; embryonic development (sensu Mammalia) [goid 1701] [evidence IEA]; negative regulation of cell growth [goid 30308] [evidence IMP]; cell proliferation [goid 8283] [evidence IEA]; neurogenesis [goid 7399] [evidence IEA]; receptor mediated endocytosis [goid 6898] [evidence IEA]; development…	Doc2; Doc-2	1.43e-05	-0.667932
XM_574268.1	XM_574268	LOC498979	S	35	CATGGGCAGCACCCCGAGAGCGAACTTGAGCCTCGGGACCACAAAAATAG	PREDICTED: Rattus norvegicus similar to LRRGT00194 (LOC498979), mRNA.			0.000322436	-0.670561
XM_341071.2	XM_341071	LOC266780	S	3371	ACTACTCCCACGACCCGCCCATGCGCACCAAGGCCAAAAGGAAGAAGAGT	PREDICTED: Rattus norvegicus RIM binding protein 2 (LOC266780), mRNA.			6.7e-07	-0.675649
XM_220308.3	XM_220308	LOC303039	S	3453	ATTTATGAGGCATTATGTGAAGGTACCGAGTCACAGGTCCCCGAGCGCGC	PREDICTED: Rattus norvegicus similar to KIAA0869 protein (predicted) (LOC303039), mRNA.			3.2e-08	-0.677336
XM_219758.3	XM_219758	LOC293871	S	1492	TACAGTCAACTGTCGGTGACAACAGGACACAACCTCAGATCAGTGGTGCC	PREDICTED: Rattus norvegicus similar to RIKEN cDNA 2410127L17 (predicted) (LOC293871), mRNA.			0.000359457	-0.67879
NM_053393.1	NM_053393	Cdh8	S	2953	CAATGGAACTGAGCATTCTGTAATATTCTAGGGTCACTCCCCTTAGATGC	Rattus norvegicus cadherin 8 (Cdh8), mRNA.	homophilic cell adhesion [goid 7156] [evidence IEA]; cell adhesion [goid 7155] [evidence IEA]; cell-cell adhesion [goid 16337] [pmid 10650949] [evidence NAS]; spermatogenesis [goid 7283] [pmid 10650949] [evidence NAS]; calcium ion binding [goid 5509] [evidence IEA]; protein binding [goid 5515] [evidence IEA]; integral to plasma membrane [goid 5887] [pmid 10650949] [evidence TAS]; integral to memb…		2.25e-06	-0.681421
XM_579431.1	XM_579431	LOC497790	S	3978	GTGTGCTGGCATTGCACGCTCTCCTTAGGATTGTCTGTCTTTTTCCGGAG	PREDICTED: Rattus norvegicus hypothetical gene supported by NM_019329 (LOC497790), mRNA.			1.86e-07	-0.696526
XM_232466.3	XM_232466	Lrp6_predicted	S	5459	CTTGGAAGGAGCCAAATTGCCTTCAGGGTAGCTAACATTTGAGGGCCCCG	PREDICTED: Rattus norvegicus low density lipoprotein receptor-related protein 6 (predicted) (Lrp6_predicted), mRNA.			9.64e-07	-0.701143
XM_216226.3	XM_216226	LOC297481	S	805	TGTCCTTGCAGTCTGGGCGATTAGGACTCAAAGTGGCAGGTGGGGTTGGG	PREDICTED: Rattus norvegicus similar to eukaryotic translation initiation factor 4E member 3 (LOC297481), mRNA.			4.47e-06	-0.706919
Rn.8557	BC085807		S	981	TTTGAGTTCCAGGTTCGAGTTTGTGATTCCTGTTATGACTCCATCAAAGA	Rattus norvegicus WD repeat and FYVE domain containing 1 (predicted), mRNA (cDNA clone MGC:93914 IMAGE:7112886), complete			1.49e-09	-0.713108
XM_575721.1	XM_575721	LOC500364	S	583	GGTCTTTTATGTGGGTGTTGGGCTGCGCTCCCTGATGGCTTCTGATGGCC	PREDICTED: Rattus norvegicus similar to Sspn protein (LOC500364), mRNA.			1.36e-05	-0.717136
NM_017206.1	NM_017206	Slc6a6	S	2214	TGTACAAAAAGAAAACCCATGGGCCTATGTCCTGGGGGGAGAGGATGGAC	Rattus norvegicus solute carrier family 6 (neurotransmitter transporter, taurine), member 6 (Slc6a6), mRNA.	taurine transport [goid 15734] [pmid 1435737] [evidence IMP]; transport [goid 6810] [evidence IEA]; neurotransmitter transport [goid 6836] [evidence IEA]; beta-alanine transport [goid 1762] [evidence IEA]; amino acid metabolism [goid 6520] [evidence IEA]; taurine:sodium symporter activity [goid 5369] [pmid 1435737] [evidence IDA]; neurotransmitter:sodium symporter activity [goid 5328] [evidence I…		3.42e-07	-0.718993
XM_213779.3	XM_213779	Sca2_predicted	S	3181	TGCAGTGGAGGATGTTCTGGACCGAGTAGAGGCATGTAGGGACTTGTGGC	PREDICTED: Rattus norvegicus spinocerebellar ataxia 2 (olivopontocerebellar ataxia 2, autosomal dominant, ataxin 2) (predicted) (Sca2_predicted), mRNA.			8.12e-07	-0.729079
XM_244186.3	XM_244186	LOC316539	S	5198	AACCTGAGTGGCTGCCTTGCTTATTCCGAGCGATGGTTACAGAAGCTGTG	PREDICTED: Rattus norvegicus similar to Eph receptor A4 (LOC316539), mRNA.			1.82e-05	-0.729416
XM_579553.1	XM_579553	Enh	S	1317	CCTGAATGTGGCCGGTGCCAGAGGAAGATCCTTGGGGAAGTCATCAATGC	PREDICTED: Rattus norvegicus enigma homolog (Enh), mRNA.			1.34e-05	-0.732819
NM_030838.1	NM_030838	Slco1a5	S	2605	GGAGAGGTGTGCTTTCTACCAAGCCTGACAAGGTGGGTTTGATCTCTGGG	Rattus norvegicus solute carrier organic anion transporter family, member 1a5 (Slco1a5), mRNA.	transport [goid 6810] [evidence IEA]; organic anion transport [goid 15711] [pmid 11867608] [evidence TAS]; ion transport [goid 6811] [evidence IEA]; organic anion transporter activity [goid 8514] [pmid 11867608] [evidence TAS]; transporter activity [goid 5215] [evidence IEA]; bile acid transporter activity [goid 15125] [evidence IEA]; integral to plasma membrane [goid 5887] [pmid 11867608] [evide…	Oatp3; Slc21a7; Slco1a2	0.000635167	-0.736429
XM_213780.3	XM_213780	Vps29_predicted	S	1053	GAGGCAGAGGCGGGTGGATCTCTTCAGCATTTTTTGCCAGTTTGGTCTAC	PREDICTED: Rattus norvegicus vacuolar protein sorting 29 (S. pombe) (predicted) (Vps29_predicted), mRNA.			1.07e-06	-0.737725
NM_022300.1	NM_022300	Basp1	S	848	TCCGAGCAAAGCGTGGCCGTCAAAGAGTAACCGGGACAGCCTAGCCAGAA	Rattus norvegicus brain abundant, membrane attached signal protein 1 (Basp1), mRNA.	regulation of transcription, DNA-dependent [goid 6355] [evidence IEA]; DNA binding [goid 3677] [evidence IEA]; calmodulin binding [goid 5516] [evidence IEA]; membrane [goid 16020] [evidence IEA]; nucleus [goid 5634] [evidence IEA]	NAP22	0.000462445	-0.740182
XM_579171.1	XM_579171	Stau2	S	161	TCAGCCCCAGCTGCCAGGGAACTCCTAATGAATGGAACATCTCCTGCTGC	PREDICTED: Rattus norvegicus staufen, RNA binding protein, homolog 2 (Drosophila) (Stau2), mRNA.			7.08e-06	-0.742805
NM_001005761.1	NM_001005761	Mtmr9	S	1841	GGCAGTTGGCTGAATTGGAAACAGAGGATGGGCTACGAGAGAGTCCCTGA	Rattus norvegicus myotubularin related protein 9 (Mtmr9), mRNA.	protein amino acid dephosphorylation [goid 6470] [evidence IEA]; phospholipid dephosphorylation [goid 46839] [evidence IEA]; phosphoprotein phosphatase activity [goid 4721] [evidence IEA]; enzyme regulator activity [goid 30234] [evidence IEA]; inositol or phosphatidylinositol phosphatase activity [goid 4437] [evidence IEA]; protein binding [goid 5515] [evidence IEA]	MGC94471	1.12e-09	-0.747723
XM_221119.3	XM_221119	LOC303677	S	5002	TGACCATAAGTCATCCACACAGGACCCTGCCCATGCACTGTGGCCCCTGT	PREDICTED: Rattus norvegicus similar to mKIAA0195 protein (predicted) (LOC303677), mRNA.			6.32e-06	-0.751533
XM_341567.2	XM_341567	Plxdc2_predicted	S	2857	GCCAGGAGTGTGACGAGATGACGATGCTTTTGGTTTAGGTGCAGGGTTGC	PREDICTED: Rattus norvegicus plexin domain containing 2 (predicted) (Plxdc2_predicted), mRNA.			2.53e-07	-0.754005
XM_578700.1	XM_578700	LOC503176	S	786	GCCCCAAAGGGCTATTCTGCTGTCCTCCCAACTTCCAACCTGATGCCTGA	PREDICTED: Rattus norvegicus similar to Histone-lysine N-methyltransferase, H3 lysine-4 specific (Histone H3-K4 methyltransferase) (H3-K4-HMTase) (SET domain-containing protein 7) (LOC503176), mRNA.			5.22e-05	-0.754197
NM_017214.1	NM_017214	Rgs4	S	2733	GAGTGTGTCTTCAGTTGTATTTGCCATCGCTCTTTGGTCTGGCGAGCCTG	Rattus norvegicus regulator of G-protein signaling 4 (Rgs4), mRNA.	regulation of G-protein coupled receptor protein signaling pathway [goid 8277] [evidence IEA]; inactivation of MAPK activity [goid 188] [evidence IEA]; signal transduction [goid 7165] [evidence IEA]; G-protein coupled receptor protein signaling pathway [goid 7186] [evidence IEA]; GTPase activator activity [goid 5096] [evidence IEA]; signal transducer activity [goid 4871] [evidence IEA]; calmoduli…		6.27e-06	-0.774764
XM_230785.3	XM_230785	LOC311575	S	2901	TCCATTGAGAAGGAGCTGGACGTGCTGGAGAGCTGGCTGGACTACACTGG	PREDICTED: Rattus norvegicus similar to Hepatocellular carcinoma-associated antigen 58 homolog (predicted) (LOC311575), mRNA.			0.000771362	-0.78201
NM_199394.1	NM_199394	Entpd5	S	1631	GGGGTTTGTAGATGAGTCCTGCCCTTGAGCCTAGCGATTTGGGCTTAGCT	Rattus norvegicus ectonucleoside triphosphate diphosphohydrolase 5 (Entpd5), mRNA.		Pcph	0.000160502	-0.783631
XM_576396.1	XM_576396	LOC500985	S	2941	GCCAGGCTCTTACTCAAGGAGCACCTAGGAAAGCAGTGGCTTCTTTTGGG	PREDICTED: Rattus norvegicus similar to CBL E3 ubiquitin protein ligase (Signal transduction protein CBL) (Proto-oncogene c-CBL) (Casitas B-lineage lymphoma proto-oncogene) (LOC500985), mRNA.			1.26e-05	-0.78455
XM_233085.3	XM_233085	LOC313310	S	1164	TTGGCTCTGCTGGAGGCTGGAGGGTGCTAGGCCCCTGTGTTAGTAGTGCA	PREDICTED: Rattus norvegicus similar to SET protein (Phosphatase 2A inhibitor I2PP2A) (I-2PP2A) (Template activating factor I) (TAF-I) (Liver regeneration related protein LRRGR00002) (Ab1-115) (LOC313310), mRNA.			1.81e-05	-0.789277
XM_230275.3	XM_230275	LOC311165	S	447	TCTGGTTTCCGCCTCCATACTGGCCCGTTGCCAGAGCAGTGTCGTCTGAT	PREDICTED: Rattus norvegicus similar to lung cancer metastasis-related protein 1 (predicted) (LOC311165), mRNA.			0.00022045	-0.790876
XM_576360.1	XM_576360	LOC500949	S	1260	GGGTGACCTATCAGAATCACACCAGACTTCTCGCCAGAAACTATGAAGGC	PREDICTED: Rattus norvegicus similar to LRRGT00176 (LOC500949), mRNA.			1.86e-08	-0.792342
XM_579457.1	XM_579457	Ascl1	S	1274	GGCTGACAGGCCCTACTGGGAATGGACTTTGGAAGCAGGATGGCAGGAGA	PREDICTED: Rattus norvegicus achaete-scute complex homolog-like 1 (Drosophila) (Ascl1), mRNA.			4.05e-09	-0.792558
NM_012784.3	NM_012784	Cnr1	S	1478	ATGCACAGGGCCGCGGAGAGCTGCATCAAGAGCACCGTTAAGATCGCGAA	Rattus norvegicus cannabinoid receptor 1 (brain) (Cnr1), mRNA.	behavior [goid 7610] [evidence IEA]; G-protein signaling, coupled to cyclic nucleotide second messenger [goid 7187] [evidence IEA]; G-protein coupled receptor protein signaling pathway [goid 7186] [pmid 2165569] [evidence IMP]; cannabinoid receptor activity [goid 4949] [pmid 2165569] [evidence IMP]; rhodopsin-like receptor activity [goid 1584] [evidence IEA]; G-protein coupled receptor activity […	SKR6R	3.1e-06	-0.792595
XM_228501.3	XM_228501	LOC302378	S	2583	GGAGCACATTGTAGCCAAGGTGCTGCTAAATTTGTGCTCGGGTTGGGAGC	PREDICTED: Rattus norvegicus similar to G protein-coupled receptor 23 (LOC302378), mRNA.			2.55e-08	-0.79322
XM_216642.3	XM_216642	RGD1311049_predicted	S	2610	GGTTAGACCAAGCCGAGTGACCTACCGAGGGATTAACGGGTCAAAGCTCA	PREDICTED: Rattus norvegicus similar to RIKEN cDNA 4833417L20 (predicted) (RGD1311049_predicted), mRNA.			7.84e-05	-0.795505
XM_576622.1	XM_576622	LOC501194	S	1180	CGGGAGCTTGCGCCACAGTTTCATATCCCCTGGTCCATACCGTTAGAGGC	PREDICTED: Rattus norvegicus similar to hypothetical protein D330021B20 (LOC501194), mRNA.			7.19e-06	-0.796928
XM_574084.1	XM_574084	LOC498799	S	1260	TCTGGACTGATGTCATACAGACCCTAAGAGAACACAAATGCCAGCCCAGG	PREDICTED: Rattus norvegicus similar to LRRGT00057 (LOC498799), mRNA.			8.64e-06	-0.797909
XM_232196.3	XM_232196	Prickle2_predicted	S	3638	ACTTGCATGCCTGTCCACCAGTACCTTCGAGTGATAGTAAACGGTGGCCC	PREDICTED: Rattus norvegicus prickle-like 2 (Drosophila) (predicted) (Prickle2_predicted), mRNA.			1.12e-06	-0.799196
XM_345970.2	XM_345970	Chst2_predicted	S	1266	CTGCCAGGTGCCCAGGAATGGAACAAGTCTACGGGCAAAACCAAACAGGG	PREDICTED: Rattus norvegicus carbohydrate sulfotransferase 2 (predicted) (Chst2_predicted), mRNA.			6.96e-05	-0.801294
XM_573394.1	XM_573394	LOC498178	S	1839	CTTGAAGCATCAGGGTGGGCAGTCAGACTAGAGGCGGGCCGGGAAAAGCA	PREDICTED: Rattus norvegicus similar to SET domain-containing protein (LOC498178), mRNA.			3.64e-08	-0.807922
XM_574907.1	XM_574907	LOC499582	S	1655	CATACCAGACTTCTCGCCAGAAACTATGAAGGCCAGAAGATCCTGGACAG	PREDICTED: Rattus norvegicus similar to LRRGT00176 (LOC499582), mRNA.			3.43e-07	-0.808741
XM_343130.2	XM_343130	LOC362803	S	163	CACACACATCTCGGACGCCAGAGGTCCATCTGGAACCCTGGTGCACTGAA	PREDICTED: Rattus norvegicus similar to putative RNA binding protein 1 (LOC362803), mRNA.			0.000115324	-0.811463
XM_223837.3	XM_223837	Nkiras1_predicted	S	2528	AGTCCTGCTCAGCTGGGATTAGAAGTGTGTACCACCATGCTGTCTTGGCC	PREDICTED: Rattus norvegicus NFKB inhibitor interacting Ras-like protein 1 (predicted) (Nkiras1_predicted), mRNA.			4.15e-08	-0.814408
XM_575725.1	XM_575725	LOC500367	S	2445	CCGGGGTCTGCTTTGAACGGGTCGAGGTCAGTAGCTAAGATCACAGTAGC	PREDICTED: Rattus norvegicus similar to C230080I20Rik protein (LOC500367), mRNA.			1.96e-06	-0.815171
XM_573613.1	XM_573613	LOC498378	S	1650	CCTGGATTGATGTCATACAGACCCTAAGAGAACACAAATGCCAGCCCAGG	PREDICTED: Rattus norvegicus similar to LRRGT00176 (LOC498378), mRNA.			1.95e-07	-0.816006
XM_225875.3	XM_225875	LOC307376	S	3160	TAGGCACAGGGGGCTCCTCGTCCACCTCCGGCACTTGTACCAAAGCATGA	PREDICTED: Rattus norvegicus similar to transcription factor ONECUT2 (LOC307376), mRNA.			1.65e-06	-0.81753
XM_224916.2	XM_224916	Mfhas1_predicted	S	3029	CATCTGCCCCAAGAACGGCAGCGAGCGCGTGAATGTGGCTTTGGTTTACC	PREDICTED: Rattus norvegicus malignant fibrous histiocytoma amplified sequence 1 (predicted) (Mfhas1_predicted), mRNA.			5.1e-06	-0.818075
XM_576580.1	XM_576580	LOC501156	S	266	CCCCAGAGAGCCCTTGGGCAGCACCCCACGAGCAAACTTGAGCCTCGGGA	PREDICTED: Rattus norvegicus similar to LRRGT00176 (LOC501156), mRNA.			1.67e-05	-0.818284
XM_341918.2	XM_341918	LOC361639	S	988	GGAGCCTTTGGCACCACAGTGGATTGCCGTGGCATTACTGCACCAAGAAG	PREDICTED: Rattus norvegicus similar to CG14182-PA (predicted) (LOC361639), mRNA.			9.16e-05	-0.821689
XM_574687.1	XM_574687	LOC499372	S	822	CAGACTTCTCGCCAGAAACTATGAAGGCCAGAAGATCCTGGACAGATGAC	PREDICTED: Rattus norvegicus similar to ORF1 (LOC499372), mRNA.			4.97e-07	-0.831345
XM_226612.3	XM_226612	LOC309928	S	2087	CCTTGGTTAGTCTGTTCCCAGCACCGAGGAGACCAGCATGTTTGGGAAGA	PREDICTED: Rattus norvegicus similar to hypothetical protein FLJ22344 (predicted) (LOC309928), mRNA.			8.13e-05	-0.832855
XM_233081.3	XM_233081	LOC313308	S	4899	GACCGTGAAGTGCCACCGGACATAACAAAGAGGCGGAAAGAGGAGAATGG	PREDICTED: Rattus norvegicus similar to THO complex 2 (LOC313308), mRNA.			6.73e-11	-0.835868
XM_341963.2	XM_341963	Dusp8_predicted	S	1545	GGCAAGCAAACCAGCTTCTCTGGCAGCGTGGAGGTCATCGAAGTATCGTG	PREDICTED: Rattus norvegicus dual specificity phosphatase 8 (predicted) (Dusp8_predicted), mRNA.			1e-05	-0.838025
XM_341590.2	XM_341590	Wdr36_predicted	S	3017	GGACGGCGGGTCAATAGAGGCCATGCGGAGCTTTTTGAGTATGATCGGGG	PREDICTED: Rattus norvegicus WD repeat domain 36 (predicted) (Wdr36_predicted), mRNA.			6.15e-05	-0.838548
NM_053394.1	NM_053394	Klf5	S	809	CTCGACGCCTCGCAGTCCGCTCGCCATCCTTTAAACCGCAGACCTAACTT	Rattus norvegicus Kruppel-like factor 5 (Klf5), mRNA.		IKLF; Bteb2	1.67e-08	-0.839957
NM_031511.1	NM_031511	Igf2	S	4425	CCCATGTCATCCAGCAGTGGCCCCGGGTATTTGCCCCAACTCAGTCCTTT	Rattus norvegicus insulin-like growth factor 2 (Igf2), mRNA.	imprinting [goid 6349] [evidence IEA]; physiological process [goid 7582] [evidence IEA]; organ morphogenesis [goid 9887] [evidence IEA]; insulin receptor signaling pathway [goid 8286] [evidence IEA]; cell proliferation [goid 8283] [evidence IEA]; regulation of cell cycle [goid 74] [evidence IEA]; skeletal development [goid 1501] [evidence IEA]; development [goid 7275] [evidence IEA]; insulin-like…	IGFII; RNIGF2	0.000626781	-0.854503
XM_234454.3	XM_234454	LOC314349	S	2398	CTCTGGGAACAGCCAAGTACGAGCACGCCTTCAACTCCATTGTGTGGAGG	PREDICTED: Rattus norvegicus similar to stonin 2; homolog of stoned B (Drosophila) (predicted) (LOC314349), mRNA.			2.38e-05	-0.855355
NM_053311.1	NM_053311	Atp2b1	S	4017	GAACAAGTCTGCTACCTCTTCGTCCCCAGGGAGCCCACTGCATAGTTTGG	Rattus norvegicus ATPase, Ca++ transporting, plasma membrane 1 (Atp2b1), mRNA.	cation transport [goid 6812] [evidence IEA]; metabolism [goid 8152] [evidence IEA]; calcium ion transport [goid 6816] [pmid 2837461] [evidence ISS]; magnesium ion binding [goid 287] [evidence IEA]; calcium ion binding [goid 5509] [evidence IEA]; ATPase activity, coupled to transmembrane movement of ions, phosphorylative mechanism [goid 15662] [evidence IEA]; hydrolase activity, acting on acid anh…		1.16e-05	-0.86272
XM_576033.1	XM_576033	LOC500655	S	595	TGTTGAAAGGCTTAGGTGGGACACCGGTGGCCTAGCGGGACATCAAGAGG	PREDICTED: Rattus norvegicus similar to translocator of inner mitochondrial membrane 17a (LOC500655), mRNA.			6.92e-09	-0.865506
XM_229775.3	XM_229775	LOC317070	S	1879	CCCTCCTATTGGATCCCAGGAAGTGGAAACTCTCCTTGGGGTGTATCGTG	PREDICTED: Rattus norvegicus similar to nidogen 2 protein (LOC317070), mRNA.			2.11e-07	-0.866878
XM_573309.1	XM_573309	LOC498105	S	17	AGTACCACTAGAGATAATCTGATGGCGAGAGGCAAGCGCAGGAACCCAAG	PREDICTED: Rattus norvegicus similar to LRRGT00176 (LOC498105), mRNA.			0.000122341	-0.867893
XM_579362.1	XM_579362	Nfia	S	2825	AACGCCTCGTCGTAACCAGACATTGTCCAGAAGTTTCAAAGACCCTTCGC	PREDICTED: Rattus norvegicus nuclear factor I/A (Nfia), mRNA.			0.000786616	-0.868561
XM_580202.1	XM_580202	LOC501497	S	614	CAGAGCTCTCCTAGGAACAGAGGGAAAGCAGGAGACGTCCTACCTCTCTG	PREDICTED: Rattus norvegicus LOC501497 (LOC501497), mRNA.			1.59e-12	-0.880554
NM_012634.1	NM_012634	Prps2	S	2474	TAGTGAAGTGTGGAGGTCTGTGCGGACCACATGTTTAAGGCCAGCCTGGG	Rattus norvegicus phosphoribosyl pyrophosphate synthetase 2 (Prps2), mRNA.	ribonucleoside monophosphate biosynthesis [goid 9156] [evidence IEA]; nucleotide biosynthesis [goid 9165] [evidence IEA]; nucleoside metabolism [goid 9116] [evidence IEA]; lipoate-protein ligase B activity [goid 16978] [evidence IEA]; transferase activity [goid 16740] [evidence IEA]; magnesium ion binding [goid 287] [evidence IEA]; kinase activity [goid 16301] [evidence IEA]; ribose phosphate dip…		1.41e-05	-0.882386
XM_214236.2	XM_214236	Nudt15_predicted	S	314	GGGAAGAGGCTGGGCTTCGCCTGAAAAATGTGCGCTTTGCTTCGGTGGTA	PREDICTED: Rattus norvegicus nudix (nucleoside diphosphate linked moiety X)-type motif 15 (predicted) (Nudt15_predicted), mRNA.			3.43e-10	-0.885336
XM_576174.1	XM_576174	LOC500788	S	1611	GGCAGGCCTATCAGAATCACACCAGACTTCTCGCCAGAAACTATGAAGGC	PREDICTED: Rattus norvegicus similar to LRRGT00176 (LOC500788), mRNA.			3.12e-07	-0.888846
XM_573468.1	XM_573468	LOC498245	S	342	CTAGAGAAAATCTGATGGCGAGAGGCAAGCGCAGGAACCCAAGCAACAGA	PREDICTED: Rattus norvegicus similar to LRRGT00176 (LOC498245), mRNA.			2.87e-05	-0.895854
NM_031753.1	NM_031753	Alcam	S	2531	ATGTGCCAACGGGTTCCCCGAAGCGGGTCACAAACACATACGGCAACACC	Rattus norvegicus activated leukocyte cell adhesion molecule (Alcam), mRNA.	cell adhesion [goid 7155] [evidence IEA]; signal transduction [goid 7165] [evidence IEA]; guanyl-nucleotide exchange factor adaptor activity [goid 5091] [evidence IEA]; protein binding [goid 5515] [evidence IEA]; extrinsic to plasma membrane [goid 19897] [evidence IEA]; plasma membrane [goid 5886] [evidence IEA]; integral to membrane [goid 16021] [evidence IEA]		1.63e-05	-0.900534
NM_139217.1	NM_139217	Kcnc2	I	2275	AATGCCAACCACTTCACTGGACCTTCCTTTCTTGTGACTGACTCCAACCC	Rattus norvegicus potassium voltage gated channel, Shaw-related subfamily, member 2 (Kcnc2), transcript variant b, mRNA.	cation transport [goid 6812] [evidence IEA]; transport [goid 6810] [evidence IEA]; potassium ion transport [goid 6813] [evidence IEA]; ion transport [goid 6811] [evidence IEA]; voltage-gated ion channel activity [goid 5244] [evidence IEA]; cation channel activity [goid 5261] [evidence IEA]; voltage-gated potassium channel activity [goid 5249] [evidence IEA]; ion channel activity [goid 5216] [evid…	Kv3.2; KShIIIA	6.11e-07	-0.905443
XM_574023.1	XM_574023	LOC498745	S	1732	TGCCAGCCCAGGTTACTGTATCCAGCAAAACTCTCAATTAACATTGATGC	PREDICTED: Rattus norvegicus similar to LRRGT00057 (LOC498745), mRNA.			3.41e-06	-0.912318
NM_032990.1	NM_032990	Gria3	S	2638	GCCTGCTCCTGCCACCAACACTCAGAATTACGCTACATACAGAGAAGGCT	Rattus norvegicus glutamate receptor, ionotropic, AMPA3 (alpha 3) (Gria3), mRNA.	glutamate signaling pathway [goid 7215] [evidence IEA]; transport [goid 6810] [evidence IEA]; synaptic transmission [goid 7268] [evidence IEA]; lipid metabolism [goid 6629] [evidence IEA]; potassium ion transport [goid 6813] [evidence IEA]; ion transport		5.23e-05	-0.915784
NM_053424.1	NM_053424	Slc4a4	S	3134	GATAGCGACAACGACGATTCTGACTGCCCATACTCAGAAAAGGTCCCCAG	Rattus norvegicus solute carrier family 4, member 4 (Slc4a4), mRNA.	bicarbonate transport [goid 15701] [evidence IEA]; regulation of pH [goid 6885] [pmid 11788449] [evidence TAS]; transport [goid 6810] [evidence IEA]; sodium ion transport [goid 6814] [evidence IEA]; anion transport [goid 6820] [evidence IEA]; inorganic anion exchanger activity [goid 5452] [evidence IEA]; sodium:bicarbonate symporter activity [goid 8510] [pmid 11788449] [evidence TAS]; integral to…	KNBC; NBC2; Nbc1; Nbc4; PNBC; HHNMC; HNBC1; SLC4A5	3.9e-11	-0.9181
NM_012731.1	NM_012731	Ntrk2	S	4662	ACATTCAGTGTGCTCAGGTCAAGTCTCTCGCTCGGGGCTCTGTTTCGGGG	Rattus norvegicus neurotrophic tyrosine kinase, receptor, type 2 (Ntrk2), mRNA.	regulation of metabolism [goid 19222] [evidence IEA]; neurogenesis [goid 7399] [evidence IEA]; mechanoreceptor differentiation [goid 42490] [evidence IEA]; feeding behavior [goid 7631] [evidence IEA]; protein amino acid phosphorylation [goid 6468] [eviden	Tkrb; TRKB1; RATTRKB1	0.000114303	-0.925158
XM_342515.2	XM_342515	LOC362212	S	2028	GAGATCTGTGTATGCAGGTGAAGAACTCAGGTGTGGGAGGGTCTGCCGCC	PREDICTED: Rattus norvegicus similar to hypothetical protein FLJ14681 (predicted) (LOC362212), mRNA.			2e-14	-0.925248
XM_220315.3	XM_220315	LOC303057	S	1676	TGATGCGACTGGAGAAGAGCCTGTGAAGAAACCGCAGACCCTCATGGAGC	PREDICTED: Rattus norvegicus similar to step II splicing factor SLU7; DNA segment, Chr 11, ERATO Doi 730, expressed; DNA segment, Chr 3, Brigham & Womens Genetics 0878 expressed (LOC303057), mRNA.			1.51e-10	-0.925755
XM_219296.3	XM_219296	Rbbp6_predicted	S	5873	GCCAAAGTAGCCCCAGTGTTAGTCCAAGTAGAAGTCATAGCCCTTCCGGC	PREDICTED: Rattus norvegicus retinoblastoma binding protein 6 (predicted) (Rbbp6_predicted), mRNA.			9.8e-05	-0.926154
XM_574960.1	XM_574960	LOC499638	S	153	GTAAAACTAGAGATAATCTGATGGCGAGAGGCAAGCGCAGGAACCCAAGC	PREDICTED: Rattus norvegicus similar to LRRGT00057 (LOC499638), mRNA.			0.000445729	-0.931742
XM_226861.3	XM_226861	Cdh9_predicted	S	2374	CGGAGATGTATGGGGGTGATGACAGTGACCGGGACTGAGTCCTGTATGAC	PREDICTED: Rattus norvegicus cadherin 9 (predicted) (Cdh9_predicted), mRNA.			5.72e-09	-0.935313
NM_053356.1	NM_053356	Col1a2	S	4053	CCTCTGGACATCGGTGGTACTAACCAAGAATTCCGTGTGGAGGTTGGCCC	Rattus norvegicus procollagen, type I, alpha 2 (Col1a2), mRNA.	sensory perception of sound [goid 7605] [evidence IEA]; cell adhesion [goid 7155] [evidence IEA]; phosphate transport [goid 6817] [evidence IEA]; skeletal development [goid 1501] [evidence IEA]; structural molecule activity [goid 5198] [evidence IEA]; extracellular matrix structural constituent conferring tensile strength [goid 30020] [evidence IEA]; extracellular matrix structural constituent [g…		5.76e-05	-0.937524
XM_575195.1	XM_575195	LOC499854	S	1627	CACACCAGACTTCTTGCCAGAAACTATGAAGGCCAGAAGATCCTGGACTG	PREDICTED: Rattus norvegicus similar to putative RNA binding protein 1 (LOC499854), mRNA.			5.43e-08	-0.94754
XM_218706.3	XM_218706	LOC308654	S	1786	GAAGACGACACCTGGAGGAAGGGAAAGAAAGGCCAGAGAAGGAGCAGTCC	PREDICTED: Rattus norvegicus similar to zinc finger, matrin type 1 (LOC308654), mRNA.			7.72e-11	-0.948403
NM_053621.1	NM_053621	Acvrinp1	S	4657	GCAGGCAGACCTAAACTGATCCTAAAGCCCCCGGTTCCATGGTGGGAGCT	Rattus norvegicus activin receptor interacting protein 1 (Acvrinp1), mRNA.	intracellular signaling cascade [goid 7242] [pmid 10644767] [evidence IPI]; signal transduction [goid 7165] [evidence IEA]; signal transducer activity [goid 4871] [evidence IEA]; protein binding [goid 5515] [evidence IEA]	Acvrip1	6.9e-10	-0.952963
NM_001009268.1	NM_001009268	Actr2	S	1228	CTCGGTGTGACTGTTCGATAAAATAGCAGGCTTGTCCCCATCACGCCTCT	Rattus norvegicus ARP2 actin-related protein 2 homolog (yeast) (Actr2), mRNA.	cell motility [goid 6928] [evidence IEA]; structural molecule activity [goid 5198] [evidence IEA]; structural constituent of cytoskeleton [goid 5200] [evidence IEA]; Arp2/3 protein complex [goid 5885] [evidence IEA]; cytoskeleton [goid 5856] [evidence IEA]; actin cytoskeleton [goid 15629] [evidence IEA]	MGC95085	8.75e-05	-0.955187
GI_34935347	XM_345703	LOC366693	S	256	CAAGAGGCTGAGAGGCGCAGGCAACCTCAAATAAAGCAAGAGCCAGAGTC	Rattus norvegicus similar to S164 (LOC366693), mRNA.			3.58e-08	-0.963353
XM_573952.1	XM_573952	LOC498669	S	1214	GACTGATGTCATACAGACCCTAAGAGAACACAAATGCCAGCCCAGGGTAC	PREDICTED: Rattus norvegicus similar to LRRGT00176 (LOC498669), mRNA.			8.95e-07	-0.971379
NM_173337.1	NM_173337	Camk2n1	S	354	GCTTGCTACCTACGATGAAATCGACAACCTGTGTCTCAAGTCAGGCCGGG	Rattus norvegicus calcium/calmodulin-dependent protein kinase II inhibitor 1 (Camk2n1), mRNA.	protein kinase binding [goid 19901] [pmid 11182241] [evidence IPI]; cell soma [goid 43025] [pmid 11182241] [evidence IDA]; dendrite [goid 30425] [pmid 11182241] [evidence IDA]		2.39e-05	-0.980249
XM_576904.1	XM_576904	LOC501503	S	275	CCCTGGGCAGCACCCCACGAGCGAACTTGAGCCTCGGGATCACAGAAATA	PREDICTED: Rattus norvegicus similar to putative RNA binding protein 1 (LOC501503), mRNA.			0.000186816	-0.984971
XM_579374.1	XM_579374	LOC497681	S	3045	CCTGCCTACAGCAAGATCGGATGTGGTCAAGGGAAAGAGCTCCAACCCAG	PREDICTED: Rattus norvegicus hypothetical gene supported by NM_013126 (LOC497681), mRNA.			9.35e-11	-0.991889
NM_053369.1	NM_053369	Tcf4	S	1834	GGGAGACACAGCGAATCACATGGGTCAGATGTGAAAGGGTCCAAGTTGCC	Rattus norvegicus transcription factor 4 (Tcf4), mRNA.	positive regulation of transcription from RNA polymerase II promoter [goid 45944] [pmid 7913462] [evidence IDA]; regulation of transcription, DNA-dependent [goid 6355] [evidence IEA]; development [goid 7275] [evidence IEA]; double-stranded DNA binding [goid 3690] [pmid 7913462] [evidence IDA]; transcription corepressor activity [goid 3714] [evidence IEA]; transcription factor activity [goid 3700]…		1.23e-06	-0.992975
NM_017242.1	NM_017242	Lsamp	S	978	CGGGTCGGTGAGAGGAATCAACGGATCCATCAGTCTGGCCGTACCACTGT	Rattus norvegicus limbic system-associated membrane protein (Lsamp), mRNA.	cell adhesion [goid 7155] [evidence IEA]; protein binding [goid 5515] [evidence IEA]; extracellular space [goid 5615] [evidence IEA]	MGC105298	2e-15	-1.00255
NM_173145.1	NM_173145	Dlgap4	S	3278	GACCCTGAGCCAACTTTCCAATTGACACGTACAAGGGCTCACAAGGTGGC	Rattus norvegicus discs, large homolog-associated protein 4 (Drosophila) (Dlgap4), mRNA.	cell-cell signaling [goid 7267] [evidence IEA]; protein domain specific binding [goid 19904] [pmid 9115257] [evidence IPI]; membrane fraction [goid 5624] [pmid 9115257] [evidence IDA]; postsynaptic membrane [goid 45211] [pmid 9115257] [evidence IDA]; synapse [goid 45202] [evidence IEA]; membrane [goid 16020] [evidence IEA]	Dap4; DAP-4; SAPAP4	5.69e-06	-1.02214
XM_341106.2	XM_341106	Fvt1_predicted	S	2332	TGTTCCCAGGTTGCCACAGTTTCTATGTCCTGGCGCGTTTTACCCTGTCC	PREDICTED: Rattus norvegicus follicular lymphoma variant translocation 1 (predicted) (Fvt1_predicted), mRNA.			1.07e-13	-1.02468
XM_578247.1	XM_578247	LOC502748	S	2427	CTGTGCACCTGTGTGGCTGGGATCAACTTTGAGCTATCACGTTACCCACG	PREDICTED: Rattus norvegicus similar to Zgc:92710 (LOC502748), mRNA.			1.91e-08	-1.02683
NM_012836.1	NM_012836	Cpd	S	4004	CTGCTCTATCAAGTCTAACAGACACAAAGATGGCTTCCACCGGCTGCGGC	Rattus norvegicus carboxypeptidase D (Cpd), mRNA.	proteolysis and peptidolysis [goid 6508] [evidence IEA]; carboxypeptidase D activity [goid 4187] [evidence IEA]; carboxypeptidase A activity [goid 4182] [evidence IEA]; zinc ion binding [goid 8270] [evidence IEA]; carboxypeptidase activity [goid 4180] [evidence IEA]; metallocarboxypeptidase D activity [goid 8472] [evidence IEA]; metallocarboxypeptidase activity [goid 4181] [evidence IEA]; hydrola…		1.43e-06	-1.0277
NM_031093.2	NM_031093	Rala	S	471	GCTGACCAGTGGAACGTTAACTATGTGGAGACGTCTGCTAAAACGCGCGC	Rattus norvegicus v-ral simian leukemia viral oncogene homolog A (ras related) (Rala), mRNA.	small GTPase mediated signal transduction [goid 7264] [evidence IEA]; GTP binding [goid 5525] [pmid 7687439] [evidence NAS]		0.000250049	-1.03154
XM_579590.1	XM_579590	Enpp2	S	2738	AGCGAGATTTAACTTTCTGGGCCTGGGCAGTGTAGTCTTAGCAACTGGTG	PREDICTED: Rattus norvegicus ectonucleotide pyrophosphatase/phosphodiesterase 2 (Enpp2), mRNA.			4.11e-12	-1.03642
NM_013101.1	NM_013101	Pde4a	S	2778	CTTGTCCACAGGGCCTTTTTGTTGAGGTGGGGTATGGGGAGCCAGGAACT	Rattus norvegicus phosphodiesterase 4A (Pde4a), mRNA.	porphyrin biosynthesis [goid 6779] [evidence IEA]; signal transduction [goid 7165] [evidence IEA]; cyclic nucleotide metabolism [goid 9187] [evidence IEA]; 3',5'-cyclic-AMP phosphodiesterase activity [goid 4115] [evidence IEA]; cyclic-nucleotide phosphodiesterase activity [goid 4112] [pmid 11306681] [evidence ISS]; catalytic activity [goid 3824] [evidence IEA]; glutamyl-tRNA reductase activity [g…	PHOSA	7.55e-06	-1.04127
NM_022962.1	NM_022962	Lphn1	S	5451	AGATGTGGGGTCTGGGGCTCCCTGAGGAGTGGGTCCTGGGTTTGGATCTT	Rattus norvegicus latrophilin 1 (Lphn1), mRNA.	neuropeptide signaling pathway [goid 7218] [evidence IEA]; synaptic vesicle exocytosis [goid 16079] [pmid 9261169] [evidence TAS]; sugar binding [goid 5529] [evidence IEA]; G-protein coupled receptor activity [goid 4930] [pmid 9261169] [evidence IDA]; latrotoxin receptor activity [goid 16524] [pmid 9261169] [evidence TAS]; protein binding [goid 5515] [pmid 9261169] [evidence IPI]; integral to mem…	CL1BA	1.7e-09	-1.04976
XM_579597.1	XM_579597	LOC497765	S	4827	CTTATAATCACGGCGTTTGCGCGGTTCTGTATCAGTTCCAGCGGCAGCCT	PREDICTED: Rattus norvegicus hypothetical gene supported by NM_057142 (LOC497765), mRNA.			6.81e-09	-1.05592
XM_341201.2	XM_341201	Epha5	S	2959	CAGTTCAATGGACGCTGTGGCTCAGGTGACCTTGGAGGATTTGAGACGCC	PREDICTED: Rattus norvegicus EphA5 (Epha5), mRNA.			3.29e-09	-1.06522
XM_240915.3	XM_240915	LOC307526	S	3275	GGTTGTACCAGAAGTGGTTATGGGCCTGGAACGGATGGGTGAGGGAAGCG	PREDICTED: Rattus norvegicus similar to hypothetical protein MGC32132 (predicted) (LOC307526), mRNA.			2.66e-10	-1.06636
NM_017327.1	NM_017327	Gnao	S	1878	TCTGTACCAAGCCCCTGTCTAACCTACGACCCCAGAGTGACTGACGGCTG	Rattus norvegicus guanine nucleotide binding protein, alpha o (Gnao), mRNA.	dopamine receptor signaling pathway [goid 7212] [evidence IEA]; cellular physiological process [goid 50875] [evidence IEA]; locomotory behavior [goid 7626] [evidence IEA]; muscle contraction [goid 6936] [evidence IEA]; regulation of heart contraction rate [goid 8016] [evidence IEA]; neurogenesis [goid 7399] [evidence IEA]; axon guidance [goid 7411] [evidence IEA]; signal transduction [goid 7165] …	Gnao1; RATBPGTPC	4.21e-07	-1.07943
XM_344661.2	XM_344661	Dp1_predicted	S	1129	GCCAAGGAAGGTTGCAGACACCACCTGTGACCTGTGAAGCAAGATCCCCC	PREDICTED: Rattus norvegicus deleted in polyposis 1 (predicted) (Dp1_predicted), mRNA.			2.11e-05	-1.09545
XM_215614.3	XM_215614	LOC295228	S	1494	GGAAGAGATGGGAGTCTGTGATGAAGGAGGCAGAGATGTGACAGGCGGGC	PREDICTED: Rattus norvegicus similar to RIKEN cDNA 2610029K21 (predicted) (LOC295228), mRNA.			2.54e-06	-1.0968
XM_341405.2	XM_341405	LOC361117	S	153	ATTTGATGGCGAGAGGCAAGCGCAGGAACCCAAGCAACAGAAACCAAGAC	PREDICTED: Rattus norvegicus similar to LRRGT00149 (LOC361117), mRNA.			2.85e-05	-1.10892
NM_001003402.1	NM_001003402	Eml5	S	5522	CCTGGAACCTCTGTTCATCTCGTGCTGGAAGTGCTCTGGGCCACTGATTC	Rattus norvegicus echinoderm microtubule associated protein like 5 (Eml5), mRNA.			3.06e-13	-1.11661
XM_340739.2	XM_340739	Mpv17l_predicted	S	567	AGGTCCCCAGAGAAGTGAGGTGTCCAGGACTCCCTTCCTAGGACGCAGTT	PREDICTED: Rattus norvegicus Mpv17 transgene, kidney disease mutant-like (predicted) (Mpv17l_predicted), mRNA.			7.38e-08	-1.12807
XM_345510.2	XM_345510	Pou3f2	S	1608	GGTAGCAGGTGTATTCATGGGTTTTGACCTTTGCAAGCGAGTACCCAGGC	PREDICTED: Rattus norvegicus POU domain, class 3, transcription factor 2 (Pou3f2), mRNA.			6e-15	-1.12881
NM_138502.1	NM_138502	Mgll	S	580	ACAACTCCGACCCACTCATCTGCCACGCAGGGGTGAAGGTATGCTTTGGC	Rattus norvegicus monoglyceride lipase (Mgll), mRNA.	proteolysis and peptidolysis [goid 6508] [evidence IEA]; lipid metabolism [goid 6629] [evidence IEA]; aromatic compound metabolism [goid 6725] [evidence IEA]; inflammatory response [goid 6954] [evidence IEA]; serine esterase activity [goid 4759] [evidence IEA]; catalytic activity [goid 3824] [evidence IEA]; lysophospholipase activity [goid 4622] [evidence IEA]; aminopeptidase activity [goid 4177]…		0.000128314	-1.12917
XM_233065.3	XM_233065	LOC313278	S	5425	CTACAGGCCCTTCGCTATTCATGGAGTCTCTTCTGAGCCATACGGGGCAC	PREDICTED: Rattus norvegicus similar to protein tyrosine phosphatase, receptor type, D (LOC313278), mRNA.			7.77e-08	-1.13176
XM_233941.3	XM_233941	Dnmt3a	S	3924	CAGCTGAGGTGGTCGGAACCTGGGGAAGCGGAGTGTGGAATTTATCCAGA	PREDICTED: Rattus norvegicus DNA methyltransferase 3A (Dnmt3a), mRNA.			1.18e-10	-1.14488
XM_342682.2	XM_342682	Mpp6_predicted	S	821	CTAGCCATGTGAAAGAGGGAGGAAGTGCTGGTCTGATTCCAAGCCAGTTC	PREDICTED: Rattus norvegicus membrane protein, palmitoylated 6 (MAGUK p55 subfamily member 6) (predicted) (Mpp6_predicted), mRNA.			1.14e-08	-1.14556
XM_231617.3	XM_231617	LOC312248	S	4215	CCGACCTGATGGGAAGTCTTGGTGGTCACAGGGCTGCTGTTCCTGTCGAT	PREDICTED: Rattus norvegicus similar to RIKEN cDNA D130059P03 gene (predicted) (LOC312248), mRNA.			1.59e-06	-1.1467
NM_021754.1	NM_021754	Nol5	S	1584	GGAGATGGAGGAGGCGGAGGAAGAACAGGTAGTAGAAGAGGAGCCGACTG	Rattus norvegicus nucleolar protein 5 (Nol5), mRNA.	rRNA modification [goid 154] [pmid 10679015] [evidence NAS]; cell growth [goid 16049] [evidence IEA]; ribosome biogenesis [goid 7046] [evidence IEA]; rRNA processing [goid 6364] [evidence IEA]; snRNP protein import into nucleus [goid 6608] [evidence IEA]; snoRNP binding [goid 30519] [evidence IEA]; unfolded protein binding [goid 51082] [evidence IEA]; rRNA methyltransferase activity [goid 8649] […	Nap65; MGC105440	0.000125005	-1.14733
XM_579817.1	XM_579817	LOC498329	S	1252	ACTGTTTACTGCTTCTGCGGCCAACATCTCGTGTGTGGTCGGTCAGCCTG	PREDICTED: Rattus norvegicus LOC498329 (LOC498329), mRNA.			0.000802371	-1.17185
XM_573902.1	XM_573902	LOC498623	S	728	GGGGCAGCACCCCACGAGCGAACTTGAGCCTCGGGACCACAGAAATAGCA	PREDICTED: Rattus norvegicus similar to LRRGT00176 (LOC498623), mRNA.			3.88e-05	-1.1771
XM_232936.3	XM_232936	Zfp462_predicted	S	1888	ACCCTCTCGGACAGTGCGTGGAAACCGAGGCTCCTGGACATTGAAGACTT	PREDICTED: Rattus norvegicus zinc finger protein 462 (predicted) (Zfp462_predicted), mRNA.			7.75e-08	-1.1789
NM_057100.1	NM_057100	Gas6	S	2347	GCAGACACCCTCGGCGCAGACACAGGCAACACAAACCAGAAACAAAGACG	Rattus norvegicus growth arrest specific 6 (Gas6), mRNA.	cell adhesion [goid 7155] [evidence IEA]; regulation of cell growth [goid 1558] [evidence IEA]; signal transduction [goid 7165] [evidence IEA]; cell proliferation [goid 8283] [evidence IEA]; structural molecule activity [goid 5198] [evidence IEA]; calcium ion binding [goid 5509] [evidence IEA]; receptor binding [goid 5102] [evidence IEA]; extracellular region [goid 5576] [evidence IEA]; extracell…		1.31e-09	-1.19127
NM_023957.1	NM_023957	Arhgef9	S	3534	GTAGGTTTTGTTCCTGACAGACTCCCGTCCCAGGACAACTGAGGCACGTG	Rattus norvegicus Cdc42 guanine nucleotide exchange factor (GEF) 9 (Arhgef9), mRNA.	small GTPase mediated signal transduction [goid 7264] [pmid 10607391] [evidence IPI]; guanyl-nucleotide exchange factor activity [goid 5085] [evidence IEA]; cell cortex [goid 5938] [evidence IEA]		3.49e-07	-1.19137
XM_578091.1	XM_578091	LOC502603	S	516	GGGCTTCCAGGAACAAACTTGAACTCTCAGTCCCTTGCTGCAGACCAGCT	PREDICTED: Rattus norvegicus similar to splicing factor p54 (LOC502603), mRNA.			1.18e-05	-1.21719
XM_576263.1	XM_576263	LOC500864	S	1099	CCCAACACTGTGGCAGCCCGGGAGATGGAACGCCTAGAAAAAGAGAGTGC	PREDICTED: Rattus norvegicus similar to RIKEN cDNA B230382K22 gene (LOC500864), mRNA.			1.65e-07	-1.22231
XM_214338.3	XM_214338	LOC290704	S	2511	GCTTTCCAGCCTGAAGCCAGCCCATCTCACCTGACACTGAACAGCGGCTT	PREDICTED: Rattus norvegicus similar to palladin (LOC290704), mRNA.			2.5e-08	-1.22305
XM_232828.3	XM_232828	Usp45_predicted	S	2435	GGGAGGCCACTGGGTCCATGTCAGCGACACTTATGTGCAAGTGGTTCCAG	PREDICTED: Rattus norvegicus ubiquitin specific protease 45 (predicted) (Usp45_predicted), mRNA.			1.86e-08	-1.23159
NM_057211.1	NM_057211	Bteb1	S	2629	GGCATCACATCGCCAACTGTCTGCATCATGGCCCACCACTACTTAGCTTG	Rattus norvegicus basic transcription element binding protein 1 (Bteb1), mRNA.	progesterone receptor signaling pathway [goid 50847] [evidence IEA]; regulation of transcription [goid 45449] [evidence IEA]; embryo implantation [goid 7566] [evidence IEA]; regulation of transcription, DNA-dependent [goid 6355] [evidence IEA]; nucleic acid binding [goid 3676] [evidence IEA]; DNA binding [goid 3677] [evidence IEA]; zinc ion binding [goid 8270] [evidence IEA]; transcription regula…	Bteb; Klf9	5.29e-06	-1.23421
XM_575395.1	XM_575395	LOC500039	S	1411	GCCTGGCACTGGAAAGCCTTGGGTTCGGTCCTCTACAGTGAAGGGTTAGG	PREDICTED: Rattus norvegicus similar to Adenylate kinase 2 (LOC500039), mRNA.			0.00085886	-1.23725
NM_053342.1	NM_053342	Cxxc4	S	419	GAGGAAAAGGTGTGGGGTCTGCGTGCCCTGCAAGAGGCTCATCAACTGTG	Rattus norvegicus CXXC finger 4 (Cxxc4), mRNA.		Idax	1.23e-10	-1.24368
XM_220420.3	XM_220420	Laf4l_predicted	S	3560	AGATCTGGCTCGTTACACCCGGCAGGGACTGCATTGGCTTCGGCAGGATG	PREDICTED: Rattus norvegicus lymphoid nuclear protein related to AF4-like (predicted) (Laf4l_predicted), mRNA.			4.06e-05	-1.24374
NM_031081.1	NM_031081	Pdpk1	S	1799	CCACCCAGGACGCTTCCAGACCACCTGCCAGCCATCTCAAGGAGAACATA	Rattus norvegicus 3-phosphoinositide dependent protein kinase-1 (Pdpk1), mRNA.	actin cytoskeleton organization and biogenesis [goid 30036] [evidence IEA]; signal transduction [goid 7165] [evidence IEA]; protein amino acid phosphorylation [goid 6468] [evidence IEA]; hyperosmotic response [goid 6972] [evidence IEA]; insulin receptor s		3.94e-07	-1.24472
XM_346819.1	XM_346819	LOC360435	S	1977	TGGGCTGCGCGATGATGGCGTGTGTCATGAAGTGTGAAATCCGAAGTAGA	PREDICTED: Rattus norvegicus hypothetical LOC360435 (LOC360435), mRNA.			3.17e-08	-1.24493
XM_218226.3	XM_218226	Peg3_predicted	S	6219	CGCTAGATCACAGTAGTGCCTAATGAAGGGTTGGGAGCCACAGGAGAGGC	PREDICTED: Rattus norvegicus paternally expressed 3 (predicted) (Peg3_predicted), mRNA.			4.89e-05	-1.25002
NM_173152.1	NM_173152	Pex2	S	1467	CTTGGGGCAACCTTGGCAAATGGAGACCGCAGTGAGGAAGCTGTAGAGGC	Rattus norvegicus peroxin 2 (Pex2), mRNA.	regulated secretory pathway [goid 45055] [evidence IDA]; Rab GTPase binding [goid 17137] [evidence IPI]; membrane fraction [goid 5624] [evidence IDA]; soluble fraction [goid 5625] [evidence IDA]	TRIP8b; Trjip8b	2.35e-08	-1.28954
XM_573278.1	XM_573278	LOC498076	S	249	GACTACCTGGCATCATCGGAGCCCAATTCTCCCACCAAAGAAAGCACAGA	PREDICTED: Rattus norvegicus similar to RIKEN cDNA 2410116I05 (LOC498076), mRNA.			7.15e-05	-1.29102
NM_053589.1	NM_053589	Rab14	S	605	ACGGCTAACCAGTGAACCCCAACCCCAGAGAGAAGGCTGTGGCTGCTAGT	Rattus norvegicus RAB14, member RAS oncogene family (Rab14), mRNA.	small GTPase mediated signal transduction [goid 7264] [evidence IEA]; neurotransmitter secretion [goid 7269] [evidence IEA]; protein transport [goid 15031] [evidence IEA]; intracellular protein transport [goid 6886] [evidence IEA]; Golgi to endosome trans		1.83e-13	-1.29274
XM_342182.2	XM_342182	LOC361885	S	828	AAAGCAACCCTAAGAGAACACAAATGCCAGCCCAGGTTACTGTATCCTGC	PREDICTED: Rattus norvegicus similar to LRRGT00194 (LOC361885), mRNA.			8.9e-07	-1.31128
XM_575738.1	XM_575738	LOC500380	S	231	AGGGGCGGCACAGGTCTTCCTGGTTGCTGCCGCTGCAGAGAGCCCCTGGA	PREDICTED: Rattus norvegicus similar to LRRGT00008 (LOC500380), mRNA.			0.000292271	-1.3255
XM_574394.1	XM_574394	LOC499103	S	759	CTACTTCTCGTTCCAGAACCCGTAAACATCTGGCTTCTGTTGACCCAGTC	PREDICTED: Rattus norvegicus similar to RIKEN cDNA A830041P22 gene (LOC499103), mRNA.			8.09e-10	-1.32562
XM_226888.3	XM_226888	Trio_predicted	S	9351	GTCCTCGACACGTCCAGACTGACCTCCTTCATTGAGCGGCGCAAACACCA	PREDICTED: Rattus norvegicus triple functional domain (PTPRF interacting) (predicted) (Trio_predicted), mRNA.			5.93e-09	-1.34569
XM_224389.3	XM_224389	Pcdh17_predicted	S	3676	AGCTCTTGCAGGACTGCCGGGGAAATGACCCTGTGGCTGTTGAGCAAGCT	PREDICTED: Rattus norvegicus protocadherin 17 (predicted) (Pcdh17_predicted), mRNA.			4.71e-09	-1.35471
NM_032080.1	NM_032080	Gsk3b	S	1327	GCCTCAGATACTAATGCTGGAGACCGTGGACAGACCAATAACGCCGCTTC	Rattus norvegicus glycogen synthase kinase 3 beta (Gsk3b), mRNA.	glycogen metabolism [goid 5977] [evidence IEA]; establishment of cell polarity [goid 30010] [evidence IDA]; organ morphogenesis [goid 9887] [evidence IEA]; cell proliferation [goid 8283] [evidence IEA]; induction of apoptosis [goid 6917] [evidence TAS]; r		3.96e-08	-1.35561
NM_053715.1	NM_053715	Slc5a3	S	2025	GACTCGATGGACGAGGAGGCCGTTTGTTTGCAGATGTTAGAGGAGACCCC	Rattus norvegicus solute carrier family 5 (inositol transporters), member 3 (Slc5a3), mRNA.	transport [goid 6810] [evidence IEA]; sodium ion transport [goid 6814] [evidence IEA]; myo-inositol:sodium symporter activity [goid 5367] [evidence IEA]; symporter activity [goid 15293] [evidence IEA]; transporter activity [goid 5215] [evidence IEA]; integral to plasma membrane [goid 5887] [evidence IEA]; integral to membrane [goid 16021] [evidence IEA]; membrane [goid 16020] [evidence IEA]	Smit	9.94e-10	-1.35631
XM_238042.3	XM_238042	LOC291936	S	4229	GAAATGGGAGCGGGTTGGGAAATCTCGGTGCCTAGGGAACAATAGCCTGC	PREDICTED: Rattus norvegicus similar to hedgehog-interacting protein (LOC291936), mRNA.			4.07e-09	-1.37817
NM_022178.1	NM_022178	Myo5a	S	5249	CGGAAGCCATCTGCTCCATGTGCAACGCTCTGACCACAGCCCAGATTGTC	Rattus norvegicus myosin Va (Myo5a), mRNA.	Golgi to secretory vesicle transport [goid 6894] [pmid 12615975] [evidence IMP]; cytoskeleton organization and biogenesis [goid 7010] [evidence IEA]; transport [goid 6810] [evidence IEA]; pigmentation during development [goid 48066] [evidence IEA]; vesicl	D; Dop; Myh12	3.47e-06	-1.41035
XM_576325.1	XM_576325	LOC500916	S	871	TGCCAGCCCAGGTTACTGTATCCTGCAAAACTCTCAATTAACATTGATGG	PREDICTED: Rattus norvegicus similar to LRRGT00176 (LOC500916), mRNA.			1.07e-07	-1.42121
NM_013045.1	NM_013045	Tnr	S	6403	TGTGGCTGAACAGCCCACCTCATCAAGGGAGCCGAAATCTCGTGCCGAAT	Rattus norvegicus tenascin R (Tnr), mRNA.	axon guidance [goid 7411] [evidence IEA]; cell adhesion [goid 7155] [evidence IEA]; negative regulation of cell adhesion [goid 7162] [pmid 9925948] [evidence IDA]; neurogenesis [goid 7399] [pmid 9925948] [evidence TAS]; extracellular matrix organization and biogenesis [goid 30198] [evidence IEA]; extracellular matrix structural constituent [goid 5201] [evidence IEA]; sphingolipid binding [goid 46…	J1NRM	6.7e-10	-1.44678
NM_133605.1	NM_133605	Camk2g	S	1675	TGACTCTGGAGGGCCTGAGTGACAGCCGCGGTCCTGTCCATTTGAGGTTT	Rattus norvegicus calcium/calmodulin-dependent protein kinase II gamma (Camk2g), mRNA.	response to hypoxia [goid 1666] [pmid 11925434] [evidence IDA]; protein amino acid phosphorylation [goid 6468] [evidence IEA]; regulation of long-term neuronal synaptic plasticity [goid 48169] [pmid 12457733] [evidence TAS]; response to oxidative stress [		1.46e-08	-1.45149
XM_217192.3	XM_217192	Rora_predicted	S	2232	CACCGATTATTGCCGGTCAGCAGGATGGCGTGGAAAGGGGCTCCATAAGC	PREDICTED: Rattus norvegicus RAR-related orphan receptor alpha (predicted) (Rora_predicted), mRNA.			9.06e-09	-1.45688
NM_019248.1	NM_019248	Ntrk3	S	2491	GGAAGGCCACCCCAATCTACCTGGACATTCTTGGCTAGTGGTGACTGGTG	Rattus norvegicus neurotrophic tyrosine kinase, receptor, type 3 (Ntrk3), mRNA.	mechanoreceptor differentiation [goid 42490] [evidence IEA]; protein amino acid phosphorylation [goid 6468] [evidence IEA]; transmembrane receptor protein tyrosine kinase signaling pathway [goid 7169] [evidence IEA]; neurogenesis [goid 7399] [evidence IEA]; protein kinase activity [goid 4672] [evidence IEA]; kinase activity [goid 16301] [evidence IEA]; receptor activity [goid 4872] [evidence IEA]…	trkC	4.13e-07	-1.46483
NM_031730.1	NM_031730	Kcnd2	S	2022	TTAGCATTCCAACACCTCCAGTAACCACCCCAGAAGGCGACGACAGGCCC	Rattus norvegicus potassium voltage gated channel, Shal-related family, member 2 (Kcnd2), mRNA.	cation transport [goid 6812] [evidence IEA]; transport [goid 6810] [evidence IEA]; synaptic transmission [goid 7268] [evidence IEA]; regulation of action potential [goid 1508] [evidence IEA]; potassium ion transport [goid 6813] [pmid 10330244] [evidence T	RK5; Kv4.2; Shal1	7.56e-07	-1.47609
XM_342632.2	XM_342632	Pftk1_predicted	S	1840	CTGTCCCAAATGTGAGATTGCAACCCGAAGCTGGAGAGAGCATGAGGGCC	PREDICTED: Rattus norvegicus PFTAIRE protein kinase 1 (predicted) (Pftk1_predicted), mRNA.			5.85e-08	-1.47979
XM_573199.1	XM_573199	LOC498003	S	1232	GCTGGTCCTCCCAGCCCGACACACCCTGCTTAGACAGACGCATGGCATAA	PREDICTED: Rattus norvegicus similar to Dual specificity protein phosphatase 3 (T-DSP11) (LOC498003), mRNA.			0.000273658	-1.47998
XM_218927.3	XM_218927	Odz4_predicted	S	8247	AGGTGCTGAACACGGGGCGGGTGCAAGGCTATGACGGCTTCTTTGTGACT	PREDICTED: Rattus norvegicus odd Oz/ten-m homolog 4 (Drosophila) (predicted) (Odz4_predicted), mRNA.			4.49e-06	-1.50869
XM_574888.1	XM_574888	LOC499564	S	1224	TACAGACCCTAAGAGAACACAAATGCCAGCCCAGGGTTACTGTATCCTGC	PREDICTED: Rattus norvegicus similar to LRRGT00057 (LOC499564), mRNA.			1.2e-07	-1.55054
NM_133398.1	NM_133398	Mtdh	S	1905	AGCTCTTCCCAAGTGCCACCGATGTTACAAGACACAGACAAACCCAAGTC	Rattus norvegicus metadherin (Mtdh), mRNA.	integral to membrane [goid 16021] [evidence IEA]	Lyric	3.5e-08	-1.55722
NM_031776.1	NM_031776	Gda	S	1423	TATGTGGGTGGAAAGCAGGTCGTTCCATTCTCCAGCTCCGTGTAAGGCCC	Rattus norvegicus guanine deaminase (Gda), mRNA.	hydrolase activity [goid 16787] [evidence IEA]; guanine deaminase activity [goid 8892] [pmid 11784697] [evidence IDA]	Cypin	7.54e-08	-1.6094
XM_579337.1	XM_579337	Grin2a	S	5497	GCCAGCAGCCATGTGTAATCTGTAAGAAGTCCCATGCTATCTGTGTGTCC	PREDICTED: Rattus norvegicus glutamate receptor, ionotropic, N-methyl D-aspartate 2A (Grin2a), mRNA.			5.42e-08	-1.60975
XM_574467.1	XM_574467	LOC499171	S	1247	GGACCGCGCCTCCTCGCCCCTTTGGTAATAGGAAAGCTGAGCGAACTTGA	PREDICTED: Rattus norvegicus similar to BTEB3 protein (LOC499171), mRNA.			5.74e-08	-1.63057
NM_153298.1	NM_153298	Sfxn5	S	728	ATGTCCTGGATGCTGATGGCAACCTCGTGGGCTCCTCAAAGATCGCAGCC	Rattus norvegicus sideroflexin 5 (Sfxn5), mRNA.		BBG-TCC	0.000524485	-1.65509
NM_017333.1	NM_017333	Ednrb	S	1663	CGGAAAACCGTGCTTGCGGAAAGGTGTGCACGCATGGGAGAGGGATTGTT	Rattus norvegicus endothelin receptor type B (Ednrb), mRNA.	neural crest cell migration [goid 1755] [evidence IEA]; regulation of blood pressure [goid 8217] [evidence IEA]; peripheral nervous system development [goid 7422] [evidence IEA]; melanocyte differentiation [goid 30318] [pmid 11709437] [evidence IDA]; G-pr	Etb; Ednra	1.01e-08	-1.67049
NM_021739.1	NM_021739	Camk2b	S	1688	TGAGAGCTGCGCCTGGTTTCACCGGACAGAGTTGGTGTTTGGAGCCCAGC	Rattus norvegicus calcium/calmodulin-dependent protein kinase II beta subunit (Camk2b), mRNA.	signal transduction [goid 7165] [evidence IEA]; protein amino acid phosphorylation [goid 6468] [pmid 3470758] [evidence ISS]; protein amino acid autophosphorylation [goid 46777] [evidence IEA]; G1/S transition of mitotic cell cycle [goid 82] [evidence IEA	Ck2b	1.02e-08	-1.75105
NM_021682.1	NM_021682	Negr1	S	1420	CAACTTTTCAAGAGCATTCAGTCGTGGTCTGCTAGGCTTCCGGCTGTAGT	Rattus norvegicus neuronal growth regulator 1 (Negr1), mRNA.	cell adhesion [goid 7155] [evidence ISS]; anchored to plasma membrane [goid 46658] [evidence ISS]; cell soma [goid 43025] [evidence IDA]; dendrite [goid 30425] [evidence IDA]		1.93e-09	-1.7673
XM_575635.1	XM_575635	LOC500285	S	120	AGACTGCATGCCATCATCGGAGCCCAATTCTCCCACCAAAACAAACACGG	PREDICTED: Rattus norvegicus similar to LRRGT00176 (LOC500285), mRNA.			1.18e-06	-1.77876
XM_214698.3	XM_214698	LOC292051	S	2061	GCCTGCGCCGAGCACCTCATCAAACTGCCTTCTCTCAAGCAGCTCAACCT	PREDICTED: Rattus norvegicus similar to 4933407C03Rik protein (predicted) (LOC292051), mRNA.			2.11e-09	-1.79732
XM_574855.1	XM_574855	LOC499531	S	916	GACCCTAAGAGAACACAAATGCCAGCCCAGGTTACTGTATCCTGCAAAGC	PREDICTED: Rattus norvegicus similar to LRRGT00176 (LOC499531), mRNA.			1.53e-08	-1.83799
NM_001008331.1	NM_001008331	Wdfy1	S	1197	CACACTGATCCTGGAGCTGGATGGTACGTCTGCTACACGTTACGCACAGC	Rattus norvegicus WD repeat and FYVE domain containing 1 (Wdfy1), mRNA.	phosphatidylinositol binding [goid 5545] [evidence IEA]; zinc ion binding [goid 8270] [evidence IEA]; cytosol [goid 5829] [evidence IEA]; early endosome [goid 5769] [evidence IEA]; nucleus [goid 5634] [evidence IEA]	MGC93914	1.11e-09	-1.85847
XM_574280.1	XM_574280	LOC498989	S	312	CCAGGTCTGCTGCCAGGCTCCAAGGGTGGGTCTCTGAGGGGCTAGAAAAT	PREDICTED: Rattus norvegicus similar to Ab2-143 (LOC498989), mRNA.			1.48e-09	-1.86371
NM_019161.1	NM_019161	Cdh22	S	3903	ATTGCCAAATACTTACTAACCAAGGAGGCTGTCCCTACCGCCCACTGGCC	Rattus norvegicus cadherin 22 (Cdh22), mRNA.	homophilic cell adhesion [goid 7156] [evidence IEA]; cell adhesion [goid 7155] [evidence IEA]; calcium-dependent cell-cell adhesion [goid 16339] [pmid 8626716] [evidence IDA]; brain development [goid 7420] [pmid 8626716] [evidence NAS]; calcium ion binding [goid 5509] [evidence IEA]; protein binding [goid 5515] [evidence IEA]; integral to membrane [goid 16021] [evidence IEA]; extracellular space …		8.31e-07	-2.00784
NM_057207.2	NM_057207	Sv2b	S	5533	GGGAGCAATTGTGGAGTTTCAAAGGTTCTAGCTTGAGGGTCAGCCTTGTT	Rattus norvegicus synaptic vesicle glycoprotein 2b (Sv2b), mRNA.	neurotransmitter uptake [goid 1504] [pmid 7681585] [evidence TAS]; transporter activity [goid 5215] [pmid 7681585] [evidence ISS]; membrane [goid 16020] [pmid 7681585] [evidence IDA]; synaptic vesicle [goid 8021] [pmid 7681585] [evidence IDA]		6.75e-09	-2.26665
XM_217409.3	XM_217409	Bmpr2	S	3384	ATCTAGCACTGCTGTGTACCTCGCAGAGGGAGGCACTGCCACAACCATGG	PREDICTED: Rattus norvegicus bone morphogenic protein receptor, type II (serine/threonine kinase) (Bmpr2), mRNA.			3.17e-12	-2.30156
XM_213849.3	XM_213849	Nfix	S	1965	GGGCAGGACTCGCTGAAGGAGTTCGTACAGTTTGTGTGCTCTGACGGCTC	PREDICTED: Rattus norvegicus nuclear factor I/X (Nfix), mRNA.			1.84e-10	-2.33168
XM_576950.1	XM_576950	LOC501548	S	880	TCCCATGCGTGCTATCGGACCACCAGGGCCTAAAACTGGTCTTCAATAAC	PREDICTED: Rattus norvegicus similar to LRRG00135 (LOC501548), mRNA.			6.13e-07	-2.36174
XM_576400.1	XM_576400	LOC500988	S	3432	GCCGGCAGATGCTTTAGGTGGGTAGTGTTGCTTTAAATTGTGCCCCTCCC	PREDICTED: Rattus norvegicus similar to RCK (LOC500988), mRNA.			5.25e-09	-2.38625
XM_577034.1	XM_577034	LOC501637	S	884	ATGCGTGCTATCGGACCACCACGGCCTAAAACTGGTCTTCAATAACAATC	PREDICTED: Rattus norvegicus similar to LRRG00135 (LOC501637), mRNA.			1.14e-07	-2.47073
NM_012681.1	NM_012681	Ttr	S	428	TGTCGTCAGTAACCCCCAGAACTGAGGGACCCAGCCCACGAGGACCAAGA	Rattus norvegicus transthyretin (Ttr), mRNA.	transport [goid 6810] [evidence IEA]; thyroid hormone metabolism [goid 42403] [pmid 11995998] [evidence TAS]; thyroid hormone generation [goid 6590] [evidence IEA]; carrier activity [goid 5386] [evidence IEA]; hormone binding [goid 42562] [pmid 11995998] [evidence IDA]; steroid binding [goid 5496] [evidence IEA]; hormone activity [goid 5179] [evidence IEA]; retinol binding [goid 19841] [evidence …	LR1; prealbumin	0.000593804	-3.49629
