# Supplementary material for: Gene expression analysis indicates reduced memory and cognitive functions in the hippocampus and increase in synaptic reorganization in the frontal cortex 3 weeks after MDMA administration in Dark Agouti rats
Source: BMC Genomics. 2018 Aug 2;19:580. doi: 10.1186/s12864-018-4929-x (PMC6090855; doi:10.1186/s12864-018-4929-x)
Supplement: Supplementary file 2 — Table S2. contains individually selected GO terms for GSEA analysis. (XLSX 42 kb) [file 12864_2018_4929_MOESM2_ESM.xlsx]

## Sheet: Individual GO Terms
Individually selected GO terms for GSEA analysis
GO term	Genes annotated to the terms
ANTI-APOPTOSIS	Cd27	Il2rb	Il6	Tnf	Tnfrsf4	Cdh13	Cd40lg	Brms1	Siva1	Arrb1	Prdx2	Tax1bp1	Apoe	Sgk3	Hspd1	Cdk1	Cdkn1a	Sod1	Sod2	Igf1r	Creb3	Il3	Cryab	Tcf7l2	Ctnnb1	683733	Myc	Vegfa	Tp63	Fn1	Ccl2	Ptk2b	Cfdp1	Gpx1	Hspb1	Esr1	Ptprj	Npm1	Axl	Supv3l1	Hipk3	Mapk8ip1	Sfrp2	Akt1	Ghrl	Snca	D4A4T5	Pik3r1	Pax2
AXON_GUIDANCE	Bdnf	Ntf3	Artn	Tgfb2	Fgf8	Gdf7	Prrxl1	Ngfr	Cxcl12	L1cam	Alcam	Cxcr4	Gfra3	Epha5	Hoxa1	Lhx1	Pvrl1	Lamb2	Cdk5	Wnt3a	Wnt3	Otx2	Ext1	Nkx2-1	Lmx1a	Gli2	Ephb3	Ephb1	Nrcam	Shh	Nrp1	Dvl1	Foxp1	Smo	Wnt5a	Isl1	Myh10	Foxd2	Foxd1	Foxd4	Cdk5r1	Gli3	Plxna4a	Erbb2	Ntrk1	Gata3	Foxd3	Foxe1	Foxe3
CHRONIC_INFLAMMATORY_RESPONSE	Bdnf	Il1b	Il4	Foxp3	Pde5a	Thbs1	Spn	Tnf	Vcam1	Ccl11	Ccl5	Orm1	Il1rn	Il10	Ptges	Adora2b	Lta	Ido1	S100a8	S100a9	Unc13d	Vnn1	Ahcy
COGNITION	Crhr1	Pde5a	Chrna4	Chrna7	Chrnb2	Itga5	Musk	Kit	Ncam1	Shank1	Oxtr	Adnp	Foxp3	Nf1	Cdk5	Ctns	Cln3	Slc11a2	Gria1	Arc	Foxp2	S100b	Slc17a7	Drd2	Drd3	Drd4	Prkca	Glud1	Ppt1	Srf	Cyp7b1	Grin2b	Casp1	Itga8	Htt	Il1b	Kras	Prkcz	Ntrk1	Igf1	Mef2c	Cacna1e	Esr2	Reln	Th	Ucn	Crh	Slc12a5	Bdnf
DENDRITE_DEVELOPMENT	Il2	Bmp5	Bdnf	Chrnb2	Fas	Epha5	Myo6	Shank1	Lrrk2	Slc11a2	Pak1	RGD1307443	Numb	Arf6	Cdk5	Atp7a	Mt3	Ilk	Dlg4	Hdac2	Nedd4	Ephb3	Ephb1	Pten	Efna1	Nrp1	Sdc2	Disc1	Dvl1	Picalm	Bbs4	Sema4d	Fyn	Palm	Rapgef4	Akap5	Map1b	Mecp2	Cdk5r1	Gsk3b	Dact1	Camk1	Syne1	Actr3	Klf7	Mef2a	App	Pias2	Srcin1
FEAR_RESPONSE	Als2	Cck	Dbh	Drd1a	Drd4	Grik2	Ucn	Gabra5	Grm7	Hcrt	Bdnf	Mdk	Bcl2	Grin2b	Esr2	Mecp2	Adra2a	Cacna1e	Crh	Vdac1	Vdac3	Mef2c	Neurod2	Npy2r	Shank3	Mapk8ip2	Adcyap1	Adrb1	Penk	Gng7
FEEDING_BEHAVIOR	Crhr1	Crhr2	Adora2a	Cck	Hcrt	Htr1b	Bdnf	Lep	Chrnb2	Ace	Htr2c	Mc1r	Ghsr	Cartpt	Cnr1	Cpt1a	Agt	Trh	Oxtr	Nkx2-1	Adm2	Lepr	Hand2	Asip	Pomc	Pou4f1	Pebp1	Helt-ps1	Aplp2	Grin2b	Dmbx1	Phf21a	App	Fos	Fosl2	Stat3	Drd2	Ins2	LOC100362458	Npy2r	Ghrl	Stra6	Agtr1b	Mc4r	Th	Ucn	Crh	Hrh3	Ntrk2
GLUTAMATE_SECRETION	Adora1	Adora2a	Avp	Dpysl2	Grm1	Ntrk2	Grm7	Htr6	Trpv1	Nr3c1	Bdnf	Il1b	Gabbr1	P2rx7	Myo6	Snca	Grin2b	Avpr1a	Avpr1b	Trh	Gipc1	Grm2	Il1rn	Hrh3	Apba1	Npy5r
LEARNING_OR_MEMORY	Crhr1	Pde5a	Chrna7	Chrnb2	Itga5	Musk	Kit	Ncam1	Shank1	Oxtr	Adnp	Foxp3	Nf1	Cdk5	Cln3	Slc11a2	Gria1	Arc	Foxp2	S100b	Slc17a7	Drd2	Drd3	Drd4	Prkca	Glud1	Ppt1	Srf	Cyp7b1	Grin2b	Casp1	Itga8	Htt	Il1b	Kras	Prkcz	Ntrk1	Igf1	Mef2c	Cacna1e	Esr2	Reln	Th	Ucn	Crh	Slc12a5	Bdnf	Stra6	Nrxn1
NEGATIVE_REGULATION_OF_NEURON_APOPTOTIC_PROCESS	Adora2a	F2r	Ngf	Bdnf	Cntf	Gdnf	Gpi	Tgfa	Tgfb3	Ntf3	Vegfb	Fgf8	D4AB22	Mt1a	Ngfr	Hipk2	Psen1	Gclc	Ube2v2	Bcl2l1	Agt	Cln3	Prdx3	Prdx2	Adnp	Sod1	Sod2	Mt3	Hdac1	Ilk	Grik2	Adam8	Hmox1	Jun	Hif1a	Isl1	Pou4f1	Wfs1	Foxb1	Mecp2	Rasa1	Htt	Birc5	Xrcc2	Msh2	Bax	Prkci	Ntrk1	Lig4
NERVE_DEVELOPMENT	Bdnf	Ntf3	Fgfr3	Nrtn	Prrxl1	Chrnb2	Ctsl1	Ngfr	Hoxa1	Tfap2a	Nav2	D4ADT9	Dag1	Pax2	Tbx1	Hoxb3	RGD1561431	Ephb1	Rtn4	Nrp1	Nkx2-2	Isl1	Pou4f1	Smo	Kcnj10	Foxd2	Foxd1	Foxd4	Gli3	Hes1	Plxna4a	Ntrk1	Foxd3	Foxe1	Foxe3	Sall1	Hoxb1	Pou4f3	Chd7	Six1	Hes3	Egr2	Slc1a3	Ephb2	Afg3l2	Prx	Fcgr2a	Sulf1	Prkcg
NEURON_RECOGNITION	Epha4	Sema3a	Cdk5r1	Bdnf	Cxcr4	Nrp1	App	Foxg1	Ndn	Robo1	Dynll2	Rtn4	Cntn2	Epha3	Ephb3	Amigo1	Fezf2	Dscam	Efna5	Gap43	Celsr3	Efnb3	Dscaml1	Ncam2
POSITIVE_REGULATION_OF_NEURON_DIFFERENTIATION	Ncoa1	Ngf	Bdnf	Bmp2	Bmp4	Bmp6	Il6	Gdf6	F1M089	Gdf7	Ifng	Itgb1	Cxcl12	Ccr5	Sox2	Fgfr1	Neurod1	Foxa2	Gli2	Adra2b	Shh	Nkx2-2	Foxa1	Ascl1	Kctd11	Map1b	Zeb1	Cdon	Actr3	Sox11	Dnmt3b	Heyl	Prox1	Sall1	Mef2c	Atoh1	Lin28a	Neurod2	Neurog1	Rara	Tcf12	Crx	Nkx2-5	Tcf3	Tcf4	Ccl5	Vwc2	Bmp7	Fez1
POSITIVE_REGULATION_OF_SYNAPSE_ASSEMBLY	Ephb1	Prkca	Nlgn1	Adnp	Bdnf	Musk	Oxtr	Mecp2	Ube2v2	Syndig1	Ephb3	Nrxn1	Accn1	Wnt7a	Ghrl	Nlgn2	Nlgn3	Oxt	Cbln2	Thbs2	Lrrc4b	Cbln1
REGULATION_OF_EXCITATORY_POSTSYNAPTIC_MEMBRANE_POTENTIAL	Adora1	Adora2a	Adrb2	Chrna3	Grik1	Grik2	Grik5	Grin1	Oprm1	Reln	Npff	P2rx4	Shank1	Nlgn1	Cdk5	Hcrt	Bdnf	Pten	Snca	Grin2b	Mecp2	Slc17a7	Dlg4	Nrxn1	Grin2a	D3ZYV4	Slc29a1	Ppp3ca	Prkcz	Atxn1	Npy2r	Ghrl	Shank3	Nlgn2	Nlgn3	Mapk8ip2	Grin2d	D4ABV7	Grin2c	Sez6	Grid2
REGULATION_OF_LONG-TERM_NEURONAL_SYNAPTIC_PLASTICITY	Drd1a	Drd2	Drd5	Grik2	Grin1	Nf1	Plk3	Rab5a	Rab8a	Grm5	Bdnf	Kdr	Kit	Snca	Grin2b	Agt	Dlg4	Syngr1	Syp	Egr1	Kcnj10	Grin2a	Rims1	Syngap1	Shank3	Hras	Ephb2	Kras	Camk2b	Camk2g	Neto1	Nras	Rab11a	Lnpep	F1M4A5	Nptn
REGULATION_OF_NEURON_APOPTOTIC_PROCESS	Crhr1	Il6	Itga1	Kdr	Ngfr	Musk	Tnf	Faslg	Fgf8	Adnp	Prdx2	Tfap2a	Nf1	Cdk5	Cln3	Prdx3	Atp7a	Sod1	Sod2	Mt3	Hdac1	Ilk	Tgfb2	Map2k4	Grik2	Ppp2r2b	Ccl3	Gpx1	Xrcc2	Msh2	Esr1	Ccl5	Stxbp1	Ppt1	F2r	Tyro3	Axl	Tp73	Atm	Prkci	Snca	Jak2	Bcl2	Gdnf	Htt	Adam8	Kras	Ntrk1	Mef2c
REGULATION_OF_SHORT-TERM_NEURONAL_SYNAPTIC_PLASTICITY	Grik1	Grik2	Bdnf	Unc13a	Unc13b	Ppfia3	Syp	Syngr1	LOC100361134	RGD1563996
REGULATION_OF_SYNAPTIC_PLASTICITY	Crhr1	Crhr2	Adora2a	Grm5	Bdnf	Ntf4	Vgf	Kdr	Musk	Kit	Myo6	Psen1	Psen2	Gip	Agt	Srf	Rab5a	Gria1	Nf1	Cdk5	Arc	Camk2a	Grik2	Dlg4	Pten	Ptgs2	S100b	Kcnj10	Grin2b	Map1b	Mecp2	Htt	Prkcz	Gsk3b	Nfatc4	Egr1	Neurod2	Rara	Egr2	Bhlhe40	Bhlhe41	Drd2	Snca	Stxbp1	Rab8a	Cplx2	Ppt1	Baiap2	Rims1
RESPONSE_TO_DRUG	Pde4a	Pde2a	Ifng	Myo6	Pdx1	Mt-nd1	Ndufa10	Cdkn2a	Sod1	Sod2	Mt3	Hdac1	Gata6	Hnf1b	Tgfb1	Ada	Aldob	Fabp3	Slc17a3	Ppp3cb	Bad	Ppm1f	Mcm7	Rad51	Top2a	Msh2	Abcg5	Abcg8	Hsd11b2	Anxa1	Drd2	Drd3	Slc1a3	Bloc1s3	Itgb3	Sfrp1	Sfrp2	Abca1	Apod	Snca	Adipoq	Inppl1	Ptk2b	Car4	Ugt2b15	Amh	Capn3	Icam1	Il1b
RESPONSE_TO_HYPEROXIA	Alox5	Txnrd2	Bnip3	Txn1	Bdnf	Mmp2	Mmp9	Aldh2	Sell	Fas	Pdgfra	Pdgfrb	Serpine1	Cav1	Epo	Nos3	Mt-atp6	Mt-atp8	Ncf2	Cat	Tp53	Cdk4	Cdkn1a	Sod2	Il18	Plau	Plcd1	Pdpn	Wnt5a	Egr1	Sftpc	Sftpd	Sftpb	Cyp1a1	Ager	Mt-cyb	Txnrd1	Sftpa1
RESPONSE_TO_HYPOXIA	Crhr1	Pde5a	Cd34	Eng	Ada	Cd24	Chrna4	Chrna7	Chrnb2	Ace	Icam1	Kdr	Ldlr	Scnn1b	Scnn1g	Cxcl12	Tlr4	Tnf	Vcam1	Tgfbr3	Fas	Ece1	Cxcr4	Kcnma1	Itga2	Tgfbr2	Tfrc	Tlr2	Nos2	Mb	Mt-nd4	Mt-nd5	Itpr2	Lipc	Slc11a2	Tf	Hspd1	Nf1	Ets1	Irak1	Cat	Ptgis	Sod2	Sod3	Mt3	Gata6	Smad3	Smad4	Notch1
RESPONSE_TO_VITAMIN_A	Ncoa1	Cd44	Tfrc	Sox2	Wnt7b	Aldh1a1	Muc4	Klf4	Epha3	Ptch1	Dkk1	Igf2r	Igfbp2	Tgfb2	Bmp2	Shh	Tbx1	LOC100361122	Pdgfa	Sox9	Ptk2b	Bmp4	Gata4	Abca1	Osr1	Ctsh	Micb	Aqp1	Mef2c	Hand2	Map1b	Bdnf	Tie1	Col1a1	Mmp2	Ntrk3	Lep	Dnaaf2	Pitx2	Ep300	Pou5f1	Sp100	Snw1	Cd38	Irf1	Pparg	Rara	Tp53	Ascl1
SYNAPTIC_VESICLE	Sphk1	Bdnf	Slc40a1	Slc2a3	Lrrk2	Syt7	Syt9	Park2	Gabbr1	Mme	Atp6v0d1	Cln3	Slc17a6	Rab5a	Mt3	Gria2	Dlg4	Ston2	Vamp2	Picalm	Vti1a	Syn2	Pebp1	Myo5a	Slc17a7	Trpm7	Grin2b	Cyp19a1	Trim9	Drd2	Snca	Ppt1	Cttnbp2	Sema4c	Sv2a	Sv2b	Sv2c	Th	Pi4k2a	Rab3a	Stx1a	Slc17a8	Lgi3	Rab3b	Rab3c	Sept5	Gabra2	Hspa8	Slc30a3
GROWTH_FACTOR_ACTIVITY	Il2	Nenf	Nrg2	Gdf1	Cd320	Bmp5	Nodal	Manf	Cdnf	Efemp1	Lefty2	Epgn	Lefty1	Prl2c1	Bmp10	Gdf3	Angptl3	Osm	Bmp8a	Il34	LOC679119	Tdgf1	Ngf	Ambn	Amelx	Amh	Areg	Bdnf	Bmp2	Bmp3	Bmp4	Bmp6	LOC100360815	Cntf	Csf3	Hbegf	Egf	Fgf1	Fgf10	Fgf17	Fgf18	Fgf2	Fgf9	Gdf11	Gdf15	Gdnf	Gh1	Gpi	Hgf
EXCITATORY_SYNAPSE	Bsn	Grin1	Met	Ntrk2	Shank1	Nlgn1	Gria1	Rapgef4	Homer1	Fgfr2	Slc17a7	Syndig1	Dlg4	Syt1	Syp	Actr3	Ptprf	Unc13a	Nlgn3	Neto1	Ntm	LRRTM1	RGD1306487	Lrrtm2
NEURON_PROJECTION_TERMINUS	Crhr2	Cck	P2rx7	L1cam	Kcnma1	Itga2	Fkbp1a	Esr1	Aqp1	Mme	Atp6v0d1	Hap1	Ilk	Grik2	Gria2	Dlg4	Grik3	Got1	Pebp1	P2rx4	Cad	Grin2b	Pcsk1	Cyp19a1	Dpysl2	Aak1	Drd2	Drd4	Snca	Ghrh	Ophn1	Grik5	Synj2	Synj2_v3	Ptprn2	Chrm3	Epha4	Crhbp	Glul	Grik4	Pnmt	Th	Ucn	Npff	Gria3	Dixdc1	Casr	Ntrk2	Adcyap1
PRESYNAPTIC_ACTIVE_ZONE	Adora1	Adora2a	Bsn	Ntrk2	Syn1	Grm7	Ncoa2	Kcnma1	Fzd3	Gad1	Sv2a	Slc17a7	Syp	Grm4	Nufip1
PRESYNAPTIC_MEMBRANE	Lrfn3	Adora1	Adora2a	Cacna1c	Camk2a	Chrna7	Grik1	Grik2	Grik4	Grik5	Grm1	Gabra6	Gria2	Grm7	Cask	Kcnma1	Ache	Pcdh8	Pick1	Gabbr1	Pde2a	L1cam	Grin2b	Dlg1	Nrxn1	Syt1	Picalm	Snap91	Cadps2	Syp	Apbb1	Snph	Grin2a	Grm2	Grm3	Slc1a2	Grm8	Scrib	Fosl1	Rims1	Unc13a	P2rx2	D4ABV7	Erc2	Fbxo45	Gad2	Grm4	Unc13c	Nptn
SYNAPTIC_VESICLE_MEMBRANE	Drd2	Syn1	Gria2	RGD621098	Ica1	Slc2a3	Slc6a17	Slc18a2	Syt1	Sv2a	Trpm7	Syt9	Scamp5	Slc17a7	Slc17a6	Syt3	Syt5	Syt6	Syt4	Syn2	Syn3	Syngr1	Syp	Syt2	Vamp2	Sv2b	Sv2c	Rph3a	Amph	Svop	Syt11	Vti1a	Stx1a	Dtnbp1	Otof	Gad2	Abcc8	Pi4k2a	Gabra2	Sema4c	Atp6v1g2	Slc17a8	Scamp1	Slc30a3	Syt10	Doc2a	Snapap	Syt12	Vamp1
SYNAPTOSOME	Pick1	Gpi	Itgb1	P2rx7	Rnpep	Itga5	Nr3c1	Shank1	Lrrk2	Psen1	Gabbr1	Mt-nd5	Snap23	Pvrl1	Scn2a1	Pik3r1	Atp6v0d1	Als2	Slc17a6	Rab5a	Gria1	Nf1	Gria2	Dlg4	Prkca	Pten	Vamp2	Vamp3	Dvl1	Lin7c	Sdc3	Pebp1	Sh3kbp1	Slc17a7	Trpm7	Kcnd2	Grin2b	Fzd1	Dpysl2	Abi1	App	Fos	Fosl1	Rara	Srcin1	P2rx1	Pfn1	Src	Acp1
SH2_DOMAIN_BINDING	Gnb2l1	Ms4a2	Irs1	Jak2	Src	Dag1	Insr	Inppl1	Ghr	Ptk2	Ptpn6	Syngr3	Syp	Arhgap5	Dlc1	Trpv4	Afap1l2	Afap1	Khdrbs2	Ctr9	Sqstm1	Nlk	Lck	Nup62	Lax1	Lat2	Crk	RGD1309926	Skap1
SYNTAXIN-1_BINDING	Cplx1	Cplx2	Slc6a4	Myo5a	Rnf40	Snap25	Stxbp1	Unc13a	Stxbp2	Stxbp3	Vamp2	Vamp3	Stxbp5	Syp
CALCIUM-MEDIATED_SIGNALING	Drd1a	Grm1	Edn1	Edn2	Htr2b	Sphk1	Tff2	Tnf	Cxcr4	Ccr5	Cxcr3	Avpr1a	Alms1	Bhlha15	Ryr2	Ccl3	Ppp1r9b	Camk1g	Agtr1b	Rcan1	Ppp3ca	Carhsp1	Eif2ak3	Treml1	Nmur1	RGD1562674	Casr	Cacna1d	Kiss1r	Lat2	Lat	Tox3	Ppp1r9a	Chp	Atp2b4	Ptgdr2	Gprc6a	Rcan3	Necab2	Mcu	Vsnl1	Rcan2
REGULATION_OF_CALCIUM-MEDIATED_SIGNALING	Drd4	P2rx4	Igf1	Cd3e	Ada	Cd24	Cd4	Cd8a	Fcer1a	Kdr	Cdh13	L1cam	Itgal	Ncam1	LOC688915	Syk	Cmklr1	Sla2	Ccl3	Gpr143	Exoc4	Nfat5	Neurod2	Prnp	Trat1	Rgn	Tmbim4	Ccl4	Zap70	Adora3	LOC100365814	LOC100363178	Lhcgr	Lmcd1
POSITIVE_REGULATION_OF_CALCIUM-MEDIATED_SIGNALING	P2rx4	Igf1	Cd3e	Ada	Cd24	Cd4	Cd8a	Fcer1a	Kdr	Cdh13	L1cam	Itgal	Ncam1	Syk	Ccl3	Exoc4	Neurod2	Trat1	Ccl4	Zap70	Adora3	LOC100365814	LOC100363178	Lhcgr	Lmcd1
MICROGLIAL_CELL_ACTIVATION	Trpv1	Casp1	Tlr4	Tlr2	Snca	Jun	Nod2	Tlr7	Tlr9	Tlr3	Cx3cr1	Tlr1	Tlr8	Tlr6
MICROGLIAL_CELL_ACTIVATION_INVOLVED_IN_IMMUNE_RESPONSE	Tlr3	Tlr4	Tlr2	Nod2	Cx3cr1	Tlr7	Tlr9	Tlr6	Tlr1	Tlr8
MONOAMINE_TRANSPORT	Crhr1	Crhr2	Adora2a	Htr1b	Pick1	Gdnf	Chrna4	Chrna7	Chrnb2	Fcer1a	Fcer1g	Cxcl12	P2ry12	Cartpt	Cnr1	Gck	Park2	Gabbr1	Agt	Nisch	Oxtr	Plcd1	Syk	Rtn4	Mecp2	Slc22a1	Xbp1	Drd2	Drd3	Snca	P2rx1	Npy2r	Prkcb	Cd300a	Chrna6	Crh	Htr6	Hrh3	Chrm5	Slc22a3	Ly6e	Nos1	Drd1a	Oxt	Slc6a4	Adora2b	Htr2a	Pink1	Nat8l
CYCLIN-DEPENDENT_PROTEIN_KINASE_ACTIVITY	Cdk5r1	Cdk5	Cdkl1	Cdk20	Cdk14	Cdkl2	Cdk9	Ccnd3	Cdk1	Cdkl3	Cdk4	Cdk6	Cdk7	Cdk11b	Cdkn1a	Ick	Cdk12	Cdk2	Cdkn1b	Mak	Cdk10	Cdk18	Cdk17	Cdk16
MAPK_CASCADE	Nod2	Serpinf2	Traf4	Dusp22	Map4k2	Map3k10	Zfp622	Ripk2	Hipk2	Map3k7	Ltbr	Dixdc1	Ccl19	Wnt7b	Ccl21	Mink1	Map3k11	Cd27	Wnt16	Nod1	Taok3	Eda2r	Tpd52l1	Tirap	Hras	Il1a	Il1b	Il3	Plcb1	Tlr4	Tnf	Fgf15	Axin1	F2rl1	Ctgf	Taok2	Flt4	Ptk2b	Stk3	Wnt7a	Wnt5a	Card9	Taok1	Cdc42	Myd88	Tlr3	Klb-ps1	Fgf21	Fgf23
CALMODULIN-DEPENDENT_PROTEIN_KINASE_ACTIVITY	Mylk3	Camk2a	Cask	Camk2d	Camk4	Camkk2	Camkk1	Camk1g	Camk1	Pnck	Itpka	Dapk3	Phkg1	Phkg2	Camk2b	Phka2	Camk2g	Eef2k	F1M1L4	Phka1	F1LZG4	Phkb
[truncated: 460 more columns]
