# Supplementary material for: Gene expression analysis indicates reduced memory and cognitive functions in the hippocampus and increase in synaptic reorganization in the frontal cortex 3 weeks after MDMA administration in Dark Agouti rats
Source: BMC Genomics. 2018 Aug 2;19:580. doi: 10.1186/s12864-018-4929-x (PMC6090855; doi:10.1186/s12864-018-4929-x)
Supplement: Supplementary file 3 — Table S3. contains the significantly enriched GO terms selected by NES, FDR and nominal p-values (nomP) in the examined brain regions. (XLSX 15 kb) [file 12864_2018_4929_MOESM3_ESM.xlsx]

## Sheet: Enriched GO terms
Significantly enriched gene sets in the dorsal raphe after single-dose MDMA administration
GO ID	GO Cathegory	NES	nomP	FDR
GO:0006919	CASPASE ACTIVATION	-1.753	0	0.129
Significantly enriched gene sets in the frontal cortex after single-dose MDMA administration
GO ID	GO Cathegory	NES	nomP	FDR
GO:0015849	ORGANIC ACID TRANSPORT	-1.75	0	0.175
GO:0046942	CARBOXYLIC ACID TRANSPORT	-1.737	0	0.122
GO:0006412	TRANSLATION	-1.715	0	0.102
GO:0009059	MACROMOLECULE BIOSYNTHETIC PROCESS	-1.702	0	0.081
GO:0007389	PATTERN SPECIFICATION PROCESS	-1.65	0	0.147
GO:0003723	RNA BINDING	-1.64	0	0.137
GO:0016836	HYDRO LYASE ACTIVITY	-1.637	0	0.122
GO:0006886	INTRACELLULAR PROTEIN TRANSPORT	-1.632	0	0.118
GO:0006325	ESTABLISHMENT AND OR MAINTENANCE OF CHROMATIN ARCHITECTURE	-1.624	0	0.116
GO:0051170	NUCLEAR IMPORT	-1.623	0	0.108
GO:0006606	PROTEIN IMPORT INTO NUCLEUS	-1.623	0	0.098
GO:0046907	INTRACELLULAR TRANSPORT	-1.622	0	0.094
GO:0044249	CELLULAR BIOSYNTHETIC PROCESS	-1.612	0	0.094
GO:0005198	STRUCTURAL MOLECULE ACTIVITY	-1.61	0	0.091
GO:0017038	PROTEIN IMPORT	-1.609	0	0.087
GO:0015837	AMINE TRANSPORT	-1.607	0	0.083
GO:0016853	ISOMERASE ACTIVITY	-1.598	0	0.087
GO:0006865	AMINO ACID TRANSPORT	-1.572	0	0.114
GO:0009058	BIOSYNTHETIC PROCESS	-1.563	0	0.121
GO:0003735	STRUCTURAL CONSTITUENT OF RIBOSOME	-1.561	0	0.117
GO:0033036	MACROMOLECULE LOCALIZATION	-1.557	0	0.119
GO:0008104	PROTEIN LOCALIZATION	-1.552	0	0.126
GO:0044453	NUCLEAR MEMBRANE PART	-1.55	0	0.124
GO:0015031	PROTEIN TRANSPORT	-1.545	0.028	0.127
GO:0051169	NUCLEAR TRANSPORT	-1.533	0	0.138
GO:0006913	NUCLEOCYTOPLASMIC TRANSPORT	-1.53	0	0.137
GO:0045184	ESTABLISHMENT OF PROTEIN LOCALIZATION	-1.524	0	0.138
GO:0006605	PROTEIN TARGETING	-1.518	0.028	0.145
GO:0015171	AMINO ACID TRANSMEMBRANE TRANSPORTER ACTIVITY	-1.511	0	0.152
GO:0007050	CELL CYCLE ARREST	-1.501	0	0.159
GO:0016568	CHROMATIN MODIFICATION	-1.501	0	0.154
GO:0004896	HEMATOPOIETIN INTERFERON CLASSD200 DOMAIN CYTOKINE RECEPTOR ACTIVITY	-1.497	0.028	0.157
GO:0006118	ELECTRON TRANSPORT	-1.492	0	0.158
GO:0005342	ORGANIC ACID TRANSMEMBRANE TRANSPORTER ACTIVITY	-1.481	0	0.169
GO:0004175	ENDOPEPTIDASE ACTIVITY	-1.476	0.037	0.173
GO:0016491	OXIDOREDUCTASE ACTIVITY	-1.463	0.031	0.189
GO:0030529	RIBONUCLEOPROTEIN COMPLEX	-1.462	0.034	0.19
GO:0008234	CYSTEINE TYPE PEPTIDASE ACTIVITY	-1.445	0.021	0.211
GO:0045926	NEGATIVE REGULATION OF GROWTH	-1.442	0.014	0.211
GO:0016485	PROTEIN PROCESSING	-1.439	0.04	0.216
GO:0046943	CARBOXYLIC ACID TRANSMEMBRANE TRANSPORTER ACTIVITY	-1.437	0	0.214
GO:0051276	CHROMOSOME ORGANIZATION AND BIOGENESIS	-1.43	0.038	0.224
GO:0006869	LIPID TRANSPORT	-1.426	0	0.226
GO:0022402	CELL CYCLE PROCESS	-1.425	0	0.224
GO:0044428	NUCLEAR PART	-1.42	0	0.23
GO:0000278	MITOTIC CELL CYCLE	-1.416	0	0.227
GO:0022618	PROTEIN RNA COMPLEX ASSEMBLY	-1.413	0.046	0.228
GO:0006396	RNA PROCESSING	-1.412	0.049	0.227
GO:0042175	NUCLEAR ENVELOPE ENDOPLASMIC RETICULUM NETWORK	-1.401	0	0.241
GO:0051649	ESTABLISHMENT OF CELLULAR LOCALIZATION	-1.394	0	0.248
GO:0055093	RESPONSE TO HYPEROXIA	1.547	0.034	0.097
GO:0051965	POSITIVE REGULATION OF SYNAPSE ASSEMBLY	1.521	0	0.073
GO:0048167	REGULATION OF SYNAPTIC PLASTICITY	1.48	0.025	0.088
GO:0008083	GROWTH FACTOR ACTIVITY	1.387	0	0.165
GO:0016358	DENDRITE DEVELOPMENT	1.383	0.049	0.142
Significantly enriched gene sets in the hippomcampus after single-dose MDMA administration
GO ID	GO Cathegory	NES	nomP	FDR
GO:0004672	PROTEIN KINASE ACTIVITY	-1.541	0	0.157
GO:0019901	PROTEIN KINASE BINDING	-1.553	0	0.133
GO:0006468	PROTEIN AMINO ACID PHOSPHORYLATION	-1.574	0	0.11
GO:0015293	SYMPORTER ACTIVITY	-1.577	0	0.123
GO:0016310	PHOSPHORYLATION	-1.587	0	0.124
GO:0015291	SECONDARY ACTIVE TRANSMEMBRANE TRANSPORTER ACTIVITY	-1.594	0	0.174
GO:0016358	DENDRITE DEVELOPMENT	-1.632	0	0.038
GO:0007613	MEMORY	-1.565	0	0.025
GO:0048167	REGULATION OF SYNAPTIC PLASTICITY	-1.541	0	0.052
GO:0071300	CELLULAR RESPONSE TO RETINOIC ACID	-1.538	0	0.019
GO:0010976	POSITIVE REGULATION OF NEURON PROJECTION DEVELOPMENT	-1.506	0	0.025
GO:0051966	REGULATION OF SYNAPTIC TRANSMISSION, GLUTAMATERGIC	-1.488	0	0.025
GO:0048169	REGULATION OF LONG-TERM NEURONAL SYNAPTIC PLASTICITY	-1.477	0	0.046
GO:0045666	POSITIVE REGULATION OF NEURON DIFFERENTIATION	-1.43	0	0.093
GO:0044306	NEURON PROJECTION TERMINUS	-1.392	0	0.106
GO:0060079	REGULATION OF EXCITATORY POSTSYNAPTIC MEMBRANE POTENTIAL	-1.363	0.038	0.111
GO:0050890	COGNITION	-1.29	0	0.16
GO:0019717	SYNAPTOSOME	-1.241	0.049	0.223
