# Supplementary material for: Gene expression analysis indicates reduced memory and cognitive functions in the hippocampus and increase in synaptic reorganization in the frontal cortex 3 weeks after MDMA administration in Dark Agouti rats
Source: BMC Genomics. 2018 Aug 2;19:580. doi: 10.1186/s12864-018-4929-x (PMC6090855; doi:10.1186/s12864-018-4929-x)
Supplement: Supplementary file 4 — Table S4. contains the genes validated with the Fluidigm GEx PCR array and the used TaqMan assays. (XLSX 18 kb) [file 12864_2018_4929_MOESM4_ESM.xlsx]

## Sheet: Validated Genes
Gene ID
Abbreviation	ILL_ID	Search_key	Target	ProbeId	Gid	Transcript	Accession	Symbol	Type	Start	Probe_Sequence	Definition	Ontology	Synonym	Assay ID
CNR1	1240348	GI_52421334-S	ILMN_51681	1240348	52421334	NM_012784.3	NM_012784.3	Cnr1	S	1478	ATGCACAGGGCCGCGGAGAGCTGCATCAAGAGCACCGTTAAGATCGCGAA	Rattus norvegicus cannabinoid receptor 1 (brain) (Cnr1), mRNA.	behavior [goid 7610] [evidence IEA]; G-protein signaling, coupled to cyclic nucleotide second messenger [goid 7187] [evidence IEA]; G-protein coupled receptor protein signaling pathway [goid 7186] [pmid 2165569] [evidence IMP]; cannabinoid receptor activity [goid 4949] [pmid 2165569] [evidence IMP]; rhodopsin-like receptor activity [goid 1584] [evidence IEA]; G-protein coupled receptor activity […	SKR6R	Rn02758689_s1*
IGF2	4780059	GI_13937374-S	ILMN_63177	4780059	13937374	NM_031511.1	NM_031511.1	Igf2	S	4425	CCCATGTCATCCAGCAGTGGCCCCGGGTATTTGCCCCAACTCAGTCCTTT	Rattus norvegicus insulin-like growth factor 2 (Igf2), mRNA.	imprinting [goid 6349] [evidence IEA]; physiological process [goid 7582] [evidence IEA]; organ morphogenesis [goid 9887] [evidence IEA]; insulin receptor signaling pathway [goid 8286] [evidence IEA]; cell proliferation [goid 8283] [evidence IEA]; regulation of cell cycle [goid 74] [evidence IEA]; skeletal development [goid 1501] [evidence IEA]; development [goid 7275] [evidence IEA]; insulin-like…	IGFII; RNIGF2	Rn01454518_m1*
PPIA	6290280	GI_8394008-S	ILMN_51793	6290280	8394008	NM_017101.1	NM_017101.1	Ppia	S	403	GGCTGGATGGCAAGCATGTGGTCTTTGGGAAGGTGAAAGAAGGCATGAGC	Rattus norvegicus peptidylprolyl isomerase A (Ppia), mRNA.	protein folding [goid 6457] [evidence IEA]; isomerase activity [goid 16853] [evidence IEA]; peptidyl-prolyl cis-trans isomerase activity [goid 3755] [evidence IEA]; cytosol [goid 5829] [evidence IEA]	CYCA; MGC72881	Rn03302269_gH*
TAP1	2690156	GI_29789272-S	ILMN_68864	2690156	29789272	NM_032055.1	NM_032055.1	Tap1	S	2058	CACCACATCCTCTTCCTCAAAGAAGGCTCTGTCTGCGAGCAGGGCACCCA	Rattus norvegicus transporter 1, ATP-binding cassette, sub-family B (MDR/TAP) (Tap1), mRNA.	antigen presentation, endogenous peptide antigen [goid 48004] [evidence IEA]; protein complex assembly [goid 6461] [evidence IEA]; oligopeptide transport [goid 6857] [evidence IEA]; antigen processing, endogenous antigen via MHC class I [goid 19885] [evid	Cim; Abcb2; MGC124549	Rn00709612_m1*
SLCO1A5	430563	GI_13540641-S	ILMN_66737	430563	13540641	NM_030838.1	NM_030838.1	Slco1a5	S	2605	GGAGAGGTGTGCTTTCTACCAAGCCTGACAAGGTGGGTTTGATCTCTGGG	Rattus norvegicus solute carrier organic anion transporter family, member 1a5 (Slco1a5), mRNA.	transport [goid 6810] [evidence IEA]; organic anion transport [goid 15711] [pmid 11867608] [evidence TAS]; ion transport [goid 6811] [evidence IEA]; organic anion transporter activity [goid 8514] [pmid 11867608] [evidence TAS]; transporter activity [goid 5215] [evidence IEA]; bile acid transporter activity [goid 15125] [evidence IEA]; integral to plasma membrane [goid 5887] [pmid 11867608] [evide…	Oatp3; Slc21a7; Slco1a2	Rn01463516_m1*
P2RY6	380148	GI_48675856-S	ILMN_48350	380148	48675856	NM_057124.2	NM_057124.2	P2ry6	S	2015	GACACAGATGACAGAACGGGATACTCCACCTTGGCTTCACGGTGCCTCCT	Rattus norvegicus pyrimidinergic receptor P2Y, G-protein coupled, 6 (P2ry6), mRNA.	G-protein signaling, coupled to IP3 second messenger (phospholipase C activating) [goid 7200] [evidence IEA]; transepithelial chloride transport [goid 30321] [evidence IEA]; G-protein coupled receptor protein signaling pathway [goid 7186] [evidence IEA]; UDP-activated nucleotide receptor activity [goid 45029] [evidence IEA]; rhodopsin-like receptor activity [goid 1584] [evidence IEA]; G-protein c…	P2y6	Rn02134326_s1*
NRG1	4780092	GI_13928797-S	ILMN_70087	4780092	13928797	NM_031588.1	NM_031588.1	Nrg1	S	2875	AGCCAAAGGTTTGCTTCACTGGACTCTGAGATAATAGTAGACCCAGCAGC	Rattus norvegicus neuregulin 1 (Nrg1), mRNA.	neurotransmitter receptor metabolism [goid 45213] [evidence IEA]; cellular morphogenesis [goid 902] [evidence IEA]; regulation of cell differentiation [goid 45595] [evidence IEA]; positive regulation of Ras protein signal transduction [goid 46579] [eviden		Rn01482165_m1*
CAMK2N2	5390113	GI_11067400-S	ILMN_55047	5390113	11067400	NM_021678.1	NM_021678.1	Camk2n2	S	256	GTGATCGAGGATGACCGGATAGACGACGTGCTGAAGGGGATGGGGGAGAA	Rattus norvegicus calcium/calmodulin-dependent protein kinase II inhibitor 2 (Camk2n2), mRNA.	regulation of synaptic plasticity [goid 48167] [pmid 9724800] [evidence TAS]; calcium-dependent protein kinase inhibitor activity [goid 8427] [pmid 9724800] [evidence IMP]; protein kinase binding [goid 19901] [pmid 9724800] [evidence IMP]		Rn01404417_s1*
GRIA3	2810364	GI_15147225-S	ILMN_55724	2810364	15147225	NM_032990.1	NM_032990.1	Gria3	S	2638	GCCTGCTCCTGCCACCAACACTCAGAATTACGCTACATACAGAGAAGGCT	Rattus norvegicus glutamate receptor, ionotropic, AMPA3 (alpha 3) (Gria3), mRNA.	glutamate signaling pathway [goid 7215] [evidence IEA]; transport [goid 6810] [evidence IEA]; synaptic transmission [goid 7268] [evidence IEA]; lipid metabolism [goid 6629] [evidence IEA]; potassium ion transport [goid 6813] [evidence IEA]; ion transport		Rn00583547_m1*
CAMK2G	1990273	GI_19424315-S	ILMN_63176	1990273	19424315	NM_133605.1	NM_133605.1	Camk2g	S	1675	TGACTCTGGAGGGCCTGAGTGACAGCCGCGGTCCTGTCCATTTGAGGTTT	Rattus norvegicus calcium/calmodulin-dependent protein kinase II gamma (Camk2g), mRNA.	response to hypoxia [goid 1666] [pmid 11925434] [evidence IDA]; protein amino acid phosphorylation [goid 6468] [evidence IEA]; regulation of long-term neuronal synaptic plasticity [goid 48169] [pmid 12457733] [evidence TAS]; response to oxidative stress [		Rn00592346_m1*
CAMK2B	380672	GI_11120681-S	ILMN_59957	380672	11120681	NM_021739.1	NM_021739.1	Camk2b	S	1688	TGAGAGCTGCGCCTGGTTTCACCGGACAGAGTTGGTGTTTGGAGCCCAGC	Rattus norvegicus calcium/calmodulin-dependent protein kinase II beta subunit (Camk2b), mRNA.	signal transduction [goid 7165] [evidence IEA]; protein amino acid phosphorylation [goid 6468] [pmid 3470758] [evidence ISS]; protein amino acid autophosphorylation [goid 46777] [evidence IEA]; G1/S transition of mitotic cell cycle [goid 82] [evidence IEA	Ck2b	Rn01443488_m1*
SIPA1L1	5270332	GI_21326462-S	ILMN_57818	5270332	21326462	NM_139330.1	NM_139330.1	Sipa1l1	S	6115	CTGAGGCTGCAGGAGGAGTCCCAGAATGCCTCGGACAAGCTGAAGAAGTT	Rattus norvegicus signal-induced proliferation-associated 1 like 1 (Sipa1l1), mRNA.	intracellular signaling cascade [goid 7242] [evidence IEA]; GTPase activator activity [goid 5096] [pmid 12059963] [evidence TAS]; protein binding [goid 5515] [pmid 12059963] [evidence IPI]	Spa1; Spar; Spa-1	Rn00595046_m1*
GRIN2B	3850010	GI_6980983-S	ILMN_50075	3850010	6980983	NM_012574.1	NM_012574.1	Grin2b	S	5147	GAGCGAGGCTTTCCTGATGCTGCTCTCTTTGTTCAGGTGAGGAAGCGAAG	Rattus norvegicus glutamate receptor, ionotropic, NMDA2B (Grin2b), mRNA.	glutamate signaling pathway [goid 7215] [evidence IEA]; learning and/or memory [goid 7611] [evidence TAS]; synaptic transmission [goid 7268] [evidence IEA]; protein heterodimerization activity [goid 46982] [evidence IDA]; magnesium ion binding [goid 287] [evidence IEA]; calcium ion binding [goid 5509] [evidence IEA]; N-methyl-D-aspartate selective glutamate receptor activity [goid 4972] [evidence…		Rn00680474_m1*
DAO1	6510408	GI_16758433-S	ILMN_57638	6510408	16758433	NM_053626.1	NM_053626.1	Dao1	S	1383	GCTGCAACGACTGTACTAAGGCTGGTCCTACTGGGTGGCAGGGTCTGTGT	Rattus norvegicus D-amino acid oxidase (Dao1), mRNA.	tRNA aminoacylation for protein translation [goid 6418] [evidence IEA]; electron transport [goid 6118] [evidence IEA]; oxidoreductase activity [goid 16491] [evidence IEA]; D-amino-acid oxidase activity [goid 3884] [pmid 9473656] [evidence ISS]; aminoacyl-tRNA ligase activity [goid 4812] [evidence IEA]; ATP binding [goid 5524] [evidence IEA]; extracellular space [goid 5615] [evidence IEA]; peroxis…		Rn00671228_m1*
HSD11B1	1090044	GI_8393569-S	ILMN_52838	1090044	8393569	NM_017080.1	NM_017080.1	Hsd11b1	S	961	GGCCTGGTGAAGGGTCTTGGAACAGTCCTGCCTGATATTTCTGTGAGCCC	Rattus norvegicus hydroxysteroid 11-beta dehydrogenase 1 (Hsd11b1), mRNA.	metabolism [goid 8152] [pmid 11751610] [evidence IDA]; glucocorticoid metabolism [goid 8211] [evidence IEA]; regulation of blood pressure [goid 8217] [pmid 2808402] [evidence ISS]; steroid metabolism [goid 8202] [evidence IEA]; lung development [goid 30324] [evidence IEA]; 11-beta-hydroxysteroid dehydrogenase activity [goid 3845] [pmid 2808402] [evidence IDA]; oxidoreductase activity [goid 16491]…		Rn00567167_m1*
NR2F6	2350008	GI_20806166-S	ILMN_67460	2350008	20806166	NM_139113.1	NM_139113.1	Nr2f6	S	1607	GCATGCTAGTGCCTCTGGTGTCCTGGGTATCTGGAAGGGCCACTGCAGCT	Rattus norvegicus nuclear receptor subfamily 2, group F, member 6 (Nr2f6), mRNA.	regulation of transcription, DNA-dependent [goid 6355] [evidence IEA]; transcription [goid 6350] [evidence IEA]; regulation of cell cycle [goid 74] [evidence IEA]; steroid hormone receptor activity [goid 3707] [evidence IEA]; transcription factor activity [goid 3700] [evidence IEA]; ligand-dependent nuclear receptor activity [goid 4879] [evidence IEA]; receptor activity [goid 4872] [evidence IEA]…		Rn00756372_m1*
SLC38A5	7000707	GI_20302001-S	ILMN_54064	7000707	20302001	NM_138854.1	NM_138854.1	Slc38a5	S	1591	AGTCACTTTCCTGAGTCCCTTCTGCCTGGGACATGGAGGTGGCTGGTCTC	Rattus norvegicus solute carrier family 38, member 5 (Slc38a5), mRNA.	transport [goid 6810] [evidence IEA]; glycine transport [goid 15816] [pmid 11698233] [evidence IDA]; amino acid transport [goid 6865] [evidence IEA]; neutral amino acid transport [goid 15804] [pmid 11698233] [evidence IDA]; glycine transporter activity [goid 15187] [pmid 11698233] [evidence IDA]; neutral amino acid transporter activity [goid 15175] [pmid 11698233] [evidence IDA]; amino acid trans…	SN2	Rn00684896_m1*
SYT8	2370348	GI_16758025-S	ILMN_52588	2370348	16758025	NM_053325.1	NM_053325.1	Syt8	S	875	AACATCCTCCAAGAAGGGCACAACTAACCCCTACTTCAACGAGGCCTTCG	Rattus norvegicus synaptotagmin 8 (Syt8), mRNA.	transport [goid 6810] [evidence IEA]; transporter activity [goid 5215] [evidence IEA]; synapse [goid 45202] [evidence IEA]; integral to membrane [goid 16021] [evidence IEA]; membrane [goid 16020] [evidence IEA]; synaptic vesicle [goid 8021] [evidence IEA]		Rn00584120_m1*
PLA2G2C	6940070	GI_9506976-S	ILMN_49009	6940070	9506976	NM_019202.1	NM_019202.1	Pla2g2c	S	3905	GGGCAGCCATTCATCTACACCAGGGATTGACTTTATGCCAGGCTTGTGAT	Rattus norvegicus phospholipase A2, group 2C (Pla2g2c), mRNA.	lipid catabolism [goid 16042] [evidence IEA]; calcium ion binding [goid 5509] [evidence IEA]; calcium-dependent phospholipase A2 activity [goid 47498] [pmid 8083202] [evidence IDA]; phospholipase A2 activity [goid 4623] [evidence IEA]; hydrolase activity [goid 16787] [evidence IEA]; extracellular space [goid 5615] [evidence IEA]		Rn00569980_m1*
