# Supplementary material for: Gene expression analysis indicates reduced memory and cognitive functions in the hippocampus and increase in synaptic reorganization in the frontal cortex 3 weeks after MDMA administration in Dark Agouti rats
Source: BMC Genomics. 2018 Aug 2;19:580. doi: 10.1186/s12864-018-4929-x (PMC6090855; doi:10.1186/s12864-018-4929-x)
Supplement: Supplementary file 5 — TableS5. contains the fold change values of genes validated and extensively discussed in the manuscript measured by Illumina RatRef-12 v1 beadarrays and Fluidigm GEx PCR method after normalization. (XLSX 10 kb) [file 12864_2018_4929_MOESM5_ESM.xlsx]

## Sheet: Munka1
	Fold change when compared to the saline group
	Based on microarray		Based on PCR
Gene	FC	HC	FC	HC
CNR1	0.310816	-0.792915	0.216832	-0.446997
GRIA3	0.492493	-0.893966	0.327067	-0.484406
CAMK2G	0.940808	-1.49109	0.704738	-0.659155
CAMK2B	0.935393	-1.75425	0.258775	-0.715987
GRIN2B	0.445637	-0.309968	0.280318	-0.227125
